# Supplementary material for: Inferences of individual drug responses across diverse cancer types using a novel competing endogenous RNA network
Source: Mol Oncol. 2018 Jul 14;12(9):1429–46. doi: 10.1002/1878-0261.12181 (PMC6120231; doi:10.1002/1878-0261.12181)
Supplement: Supplementary file 2 — Table S1. Molecular expression profiles for 13 TCGA major tumor types used in the study. [file MOL2-12-1429-s002.xls]

## Sheet: Sheet1
Table S1. Molecular expression profiles for 13 TCGA major tumor types used in the study.
Tumor type	Abbreviation	# samples meeting certain conditions
Bladder urothelial carcinoma	BLCA	69
Breast invasive carcinoma	BRCA	377
Cervical Squamous Cell Carcinoma and Endocervical Adenocarcinoma	CESC	81
Head and neck squamous cell carcinoma	HNSC	107
Kidney chromophobe	KICH	7
Kidney renal clear cell carcinoma	KIRC	39
Kidney renal papillary cell carcinoma	KIRP	20
Liver hepatocellular carcinoma	LIHC	24
Lung adenocarcinoma	LUAD	136
Lung squamous cell carcinoma	LUSC	22
Prostate adenocarcinoma	PRAD	43
Stomach adenocarcinoma	STAD	101
Thyroid carcinoma	THCA	43
