# Supplementary material for: Inferences of individual drug responses across diverse cancer types using a novel competing endogenous RNA network
Source: Mol Oncol. 2018 Jul 14;12(9):1429–46. doi: 10.1002/1878-0261.12181 (PMC6120231; doi:10.1002/1878-0261.12181)
Supplement: Supplementary file 3 — Table S2. The list of actual patient–drug pairs in each cancer. [file MOL2-12-1429-s003.xls]

## Sheet: BLCA
Table S2. The list of actual patient-drug pairs in each cancer.
Cancer_type	Patient_barcode	Drug_name	Drug_therapy_annotation
BLCA	TCGA-BL-A0C8	bromocresol green	second-line or later therapy
BLCA	TCGA-CF-A47S	bromocresol green	second-line or later therapy
BLCA	TCGA-BT-A2LA	carboplatin	first-line therapy
BLCA	TCGA-BT-A2LD	carboplatin	first-line therapy
BLCA	TCGA-BT-A42E	carboplatin	first-line therapy
BLCA	TCGA-C4-A0EZ	carboplatin	first-line therapy
BLCA	TCGA-CF-A47T	carboplatin	first-line therapy
BLCA	TCGA-DK-A3IQ	carboplatin	first-line therapy
BLCA	TCGA-FD-A3SJ	carboplatin	first-line therapy
BLCA	TCGA-FD-A5C0	carboplatin	first-line therapy
BLCA	TCGA-GU-A42R	carboplatin	first-line therapy
BLCA	TCGA-GV-A3JW	carboplatin	first-line therapy
BLCA	TCGA-GV-A3QF	carboplatin	first-line therapy
BLCA	TCGA-K4-A83P	carboplatin	first-line therapy
BLCA	TCGA-KQ-A41P	carboplatin	first-line therapy
BLCA	TCGA-FD-A3SN	cisplatin	first-line therapy
BLCA	TCGA-FD-A3SQ	cisplatin	first-line therapy
BLCA	TCGA-FD-A43U	cisplatin	first-line therapy
BLCA	TCGA-FD-A5C1	cisplatin	first-line therapy
BLCA	TCGA-FJ-A3Z7	cisplatin	first-line therapy
BLCA	TCGA-GD-A3OS	cisplatin	first-line therapy
BLCA	TCGA-GV-A3QK	cisplatin	first-line therapy
BLCA	TCGA-GV-A40E	cisplatin	first-line therapy
BLCA	TCGA-HQ-A2OE	cisplatin	first-line therapy
BLCA	TCGA-G2-A2EL	etoposide	first-line therapy
BLCA	TCGA-BT-A20N	gemcitabine	first-line therapy
BLCA	TCGA-BT-A20T	gemcitabine	first-line therapy
BLCA	TCGA-BT-A3PJ	gemcitabine	first-line therapy
BLCA	TCGA-CU-A3YL	gemcitabine	first-line therapy
BLCA	TCGA-DK-A1A7	gemcitabine	first-line therapy
BLCA	TCGA-DK-A1AC	gemcitabine	first-line therapy
BLCA	TCGA-DK-A1AF	gemcitabine	first-line therapy
BLCA	TCGA-DK-A3IU	gemcitabine	first-line therapy
BLCA	TCGA-DK-A3IV	gemcitabine	first-line therapy
BLCA	TCGA-DK-A3WW	gemcitabine	first-line therapy
BLCA	TCGA-DK-A3WX	gemcitabine	first-line therapy
BLCA	TCGA-DK-A3WY	gemcitabine	first-line therapy
BLCA	TCGA-DK-A6B2	gemcitabine	first-line therapy
BLCA	TCGA-DK-A6B6	gemcitabine	first-line therapy
BLCA	TCGA-E5-A4TZ	gemcitabine	first-line therapy
BLCA	TCGA-E5-A4U1	gemcitabine	first-line therapy
BLCA	TCGA-FD-A3B4	gemcitabine	first-line therapy
BLCA	TCGA-FD-A3SL	gemcitabine	first-line therapy
BLCA	TCGA-FD-A3SO	gemcitabine	first-line therapy
BLCA	TCGA-FD-A3SR	gemcitabine	first-line therapy
BLCA	TCGA-FD-A3SS	gemcitabine	first-line therapy
BLCA	TCGA-FD-A43S	gemcitabine	first-line therapy
BLCA	TCGA-FD-A5BS	gemcitabine	first-line therapy
BLCA	TCGA-FD-A62S	gemcitabine	first-line therapy
BLCA	TCGA-FD-A6TC	gemcitabine	first-line therapy
BLCA	TCGA-FJ-A3Z9	gemcitabine	first-line therapy
BLCA	TCGA-FJ-A3ZF	gemcitabine	first-line therapy
BLCA	TCGA-FJ-A871	gemcitabine	first-line therapy
BLCA	TCGA-GC-A3YS	gemcitabine	first-line therapy
BLCA	TCGA-GD-A2C5	gemcitabine	first-line therapy
BLCA	TCGA-GV-A3QI	gemcitabine	first-line therapy
BLCA	TCGA-LT-A5Z6	gemcitabine	first-line therapy
BLCA	TCGA-UY-A78L	gemcitabine	first-line therapy
BLCA	TCGA-G2-A3IE	ifosfamide	first-line therapy
BLCA	TCGA-E5-A2PC	methotrexate	first-line therapy
BLCA	TCGA-FD-A6TA	methotrexate	first-line therapy
BLCA	TCGA-G2-A2EF	methotrexate	first-line therapy
BLCA	TCGA-G2-A2EK	methotrexate	first-line therapy
BLCA	TCGA-G2-A3IB	methotrexate	first-line therapy
BLCA	TCGA-DK-A6B5	paclitaxel	first-line therapy
BLCA	TCGA-G2-A2EJ	paclitaxel	first-line therapy
BLCA	TCGA-FD-A3SP	vinblastine	second-line or later therapy

## Sheet: BRCA
Cancer_type	Patient_barcode	Drug_name	Drug_therapy_annotation
BRCA	TCGA-C8-A12Z	5-fluorouracil	first-line therapy
BRCA	TCGA-C8-A131	5-fluorouracil	first-line therapy
BRCA	TCGA-C8-A134	5-fluorouracil	first-line therapy
BRCA	TCGA-C8-A135	5-fluorouracil	first-line therapy
BRCA	TCGA-C8-A1HO	5-fluorouracil	first-line therapy
BRCA	TCGA-C8-A26X	5-fluorouracil	first-line therapy
BRCA	TCGA-C8-A27A	5-fluorouracil	first-line therapy
BRCA	TCGA-C8-A27B	5-fluorouracil	first-line therapy
BRCA	TCGA-E9-A1N3	5-fluorouracil	first-line therapy
BRCA	TCGA-E9-A1N4	5-fluorouracil	first-line therapy
BRCA	TCGA-E9-A1RB	5-fluorouracil	first-line therapy
BRCA	TCGA-E9-A1RH	5-fluorouracil	first-line therapy
BRCA	TCGA-E9-A22D	5-fluorouracil	first-line therapy
BRCA	TCGA-E9-A243	5-fluorouracil	first-line therapy
BRCA	TCGA-EW-A1OW	5-fluorouracil	first-line therapy
BRCA	TCGA-EW-A1P6	5-fluorouracil	first-line therapy
BRCA	TCGA-EW-A1P8	5-fluorouracil	first-line therapy
BRCA	TCGA-EW-A2FW	5-fluorouracil	first-line therapy
BRCA	TCGA-GM-A2DA	5-fluorouracil	first-line therapy
BRCA	TCGA-GM-A2DD	5-fluorouracil	first-line therapy
BRCA	TCGA-A2-A04N	anastrozole	first-line therapy
BRCA	TCGA-A2-A0CW	anastrozole	first-line therapy
BRCA	TCGA-A2-A0EW	anastrozole	first-line therapy
BRCA	TCGA-A2-A1FV	anastrozole	first-line therapy
BRCA	TCGA-A2-A1FX	anastrozole	first-line therapy
BRCA	TCGA-A2-A1FZ	anastrozole	first-line therapy
BRCA	TCGA-A2-A259	anastrozole	first-line therapy
BRCA	TCGA-A7-A0DB	anastrozole	first-line therapy
BRCA	TCGA-A7-A13E	anastrozole	first-line therapy
BRCA	TCGA-A7-A13G	anastrozole	first-line therapy
BRCA	TCGA-A7-A26E	anastrozole	first-line therapy
BRCA	TCGA-A7-A3IY	anastrozole	first-line therapy
BRCA	TCGA-A7-A3J0	anastrozole	first-line therapy
BRCA	TCGA-A7-A3J1	anastrozole	first-line therapy
BRCA	TCGA-AC-A2FG	anastrozole	first-line therapy
BRCA	TCGA-AO-A12H	anastrozole	first-line therapy
BRCA	TCGA-AO-A1KP	anastrozole	first-line therapy
BRCA	TCGA-AO-A1KS	anastrozole	first-line therapy
BRCA	TCGA-AQ-A1H2	anastrozole	first-line therapy
BRCA	TCGA-AR-A1AK	anastrozole	first-line therapy
BRCA	TCGA-AR-A1AP	anastrozole	first-line therapy
BRCA	TCGA-AR-A1AS	anastrozole	first-line therapy
BRCA	TCGA-D8-A1JT	anastrozole	first-line therapy
BRCA	TCGA-E2-A14O	anastrozole	first-line therapy
BRCA	TCGA-E2-A14T	anastrozole	first-line therapy
BRCA	TCGA-E2-A14Z	anastrozole	first-line therapy
BRCA	TCGA-E2-A152	anastrozole	first-line therapy
BRCA	TCGA-E2-A154	anastrozole	first-line therapy
BRCA	TCGA-E2-A156	anastrozole	first-line therapy
BRCA	TCGA-E2-A15C	anastrozole	first-line therapy
BRCA	TCGA-E2-A15G	anastrozole	first-line therapy
BRCA	TCGA-E2-A15L	anastrozole	first-line therapy
BRCA	TCGA-E2-A15M	anastrozole	first-line therapy
BRCA	TCGA-E2-A1B4	anastrozole	first-line therapy
BRCA	TCGA-E2-A1BC	anastrozole	first-line therapy
BRCA	TCGA-E2-A1BD	anastrozole	first-line therapy
BRCA	TCGA-E2-A1IF	anastrozole	first-line therapy
BRCA	TCGA-E2-A1IJ	anastrozole	first-line therapy
BRCA	TCGA-E2-A1IK	anastrozole	first-line therapy
BRCA	TCGA-E2-A1IL	anastrozole	first-line therapy
BRCA	TCGA-E2-A1IN	anastrozole	first-line therapy
BRCA	TCGA-E2-A1IU	anastrozole	first-line therapy
BRCA	TCGA-E2-A1LA	anastrozole	first-line therapy
BRCA	TCGA-EW-A1J2	anastrozole	first-line therapy
BRCA	TCGA-EW-A1P0	anastrozole	first-line therapy
BRCA	TCGA-EW-A1P5	anastrozole	first-line therapy
BRCA	TCGA-GM-A2D9	anastrozole	first-line therapy
BRCA	TCGA-GM-A2DK	anastrozole	first-line therapy
BRCA	TCGA-GM-A3NY	anastrozole	first-line therapy
BRCA	TCGA-GM-A2DC	capecitabine	first-line therapy
BRCA	TCGA-BH-A202	carboplatin	first-line therapy
BRCA	TCGA-EW-A1J3	carboplatin	first-line therapy
BRCA	TCGA-EW-A1P7	carboplatin	first-line therapy
BRCA	TCGA-E2-A15E	clodronic acid	second-line or later therapy
BRCA	TCGA-E2-A1L8	clodronic acid	second-line or later therapy
BRCA	TCGA-A2-A1FW	cyclophosphamide	second-line or later therapy
BRCA	TCGA-A2-A1G6	cyclophosphamide	second-line or later therapy
BRCA	TCGA-A2-A25C	cyclophosphamide	second-line or later therapy
BRCA	TCGA-A2-A25E	cyclophosphamide	second-line or later therapy
BRCA	TCGA-A7-A13D	cyclophosphamide	second-line or later therapy
BRCA	TCGA-A7-A26G	cyclophosphamide	second-line or later therapy
BRCA	TCGA-A7-A26I	cyclophosphamide	second-line or later therapy
BRCA	TCGA-AC-A23G	cyclophosphamide	second-line or later therapy
BRCA	TCGA-AC-A2BK	cyclophosphamide	second-line or later therapy
BRCA	TCGA-AC-A2FF	cyclophosphamide	second-line or later therapy
BRCA	TCGA-AC-A2FK	cyclophosphamide	second-line or later therapy
BRCA	TCGA-AC-A2QH	cyclophosphamide	second-line or later therapy
BRCA	TCGA-AO-A03V	cyclophosphamide	second-line or later therapy
BRCA	TCGA-AO-A12B	cyclophosphamide	second-line or later therapy
BRCA	TCGA-AO-A12F	cyclophosphamide	second-line or later therapy
BRCA	TCGA-AO-A1KO	cyclophosphamide	second-line or later therapy
BRCA	TCGA-AQ-A0Y5	cyclophosphamide	second-line or later therapy
BRCA	TCGA-AR-A0TS	cyclophosphamide	second-line or later therapy
BRCA	TCGA-AR-A1AO	cyclophosphamide	second-line or later therapy
BRCA	TCGA-AR-A1AY	cyclophosphamide	second-line or later therapy
BRCA	TCGA-BH-A0DL	cyclophosphamide	second-line or later therapy
BRCA	TCGA-BH-A0H5	cyclophosphamide	second-line or later therapy
BRCA	TCGA-BH-A2L8	cyclophosphamide	second-line or later therapy
BRCA	TCGA-E2-A14R	cyclophosphamide	second-line or later therapy
BRCA	TCGA-E2-A14S	cyclophosphamide	second-line or later therapy
BRCA	TCGA-E2-A14V	cyclophosphamide	second-line or later therapy
BRCA	TCGA-E2-A14W	cyclophosphamide	second-line or later therapy
BRCA	TCGA-E2-A159	cyclophosphamide	second-line or later therapy
BRCA	TCGA-E2-A1B1	cyclophosphamide	second-line or later therapy
BRCA	TCGA-E2-A1LH	cyclophosphamide	second-line or later therapy
BRCA	TCGA-E9-A1N8	cyclophosphamide	second-line or later therapy
BRCA	TCGA-E9-A1NA	cyclophosphamide	second-line or later therapy
BRCA	TCGA-E9-A1R0	cyclophosphamide	second-line or later therapy
BRCA	TCGA-E9-A229	cyclophosphamide	second-line or later therapy
BRCA	TCGA-E9-A22E	cyclophosphamide	second-line or later therapy
BRCA	TCGA-E9-A22G	cyclophosphamide	second-line or later therapy
BRCA	TCGA-E9-A248	cyclophosphamide	second-line or later therapy
BRCA	TCGA-E9-A249	cyclophosphamide	second-line or later therapy
BRCA	TCGA-EW-A1OV	cyclophosphamide	second-line or later therapy
BRCA	TCGA-EW-A1OX	cyclophosphamide	second-line or later therapy
BRCA	TCGA-EW-A1PE	cyclophosphamide	second-line or later therapy
BRCA	TCGA-HN-A2NL	cyclophosphamide	second-line or later therapy
BRCA	TCGA-A2-A04U	docetaxel	first-line therapy
BRCA	TCGA-A2-A1G0	docetaxel	first-line therapy
BRCA	TCGA-A2-A25B	docetaxel	first-line therapy
BRCA	TCGA-A2-A25F	docetaxel	first-line therapy
BRCA	TCGA-A7-A26F	docetaxel	first-line therapy
BRCA	TCGA-A7-A2KD	docetaxel	first-line therapy
BRCA	TCGA-A7-A3IZ	docetaxel	first-line therapy
BRCA	TCGA-AC-A2FB	docetaxel	first-line therapy
BRCA	TCGA-AR-A1AL	docetaxel	first-line therapy
BRCA	TCGA-AR-A1AW	docetaxel	first-line therapy
BRCA	TCGA-AR-A2LM	docetaxel	first-line therapy
BRCA	TCGA-AR-A2LQ	docetaxel	first-line therapy
BRCA	TCGA-BH-A0AV	docetaxel	first-line therapy
BRCA	TCGA-BH-A0DD	docetaxel	first-line therapy
BRCA	TCGA-BH-A0DG	docetaxel	first-line therapy
BRCA	TCGA-BH-A0DT	docetaxel	first-line therapy
BRCA	TCGA-BH-A0DV	docetaxel	first-line therapy
BRCA	TCGA-BH-A0DX	docetaxel	first-line therapy
BRCA	TCGA-BH-A0E9	docetaxel	first-line therapy
BRCA	TCGA-BH-A0EA	docetaxel	first-line therapy
BRCA	TCGA-BH-A0W7	docetaxel	first-line therapy
BRCA	TCGA-BH-A18F	docetaxel	first-line therapy
BRCA	TCGA-BH-A18I	docetaxel	first-line therapy
BRCA	TCGA-E2-A14Y	docetaxel	first-line therapy
BRCA	TCGA-E2-A1IO	docetaxel	first-line therapy
BRCA	TCGA-E2-A1LL	docetaxel	first-line therapy
BRCA	TCGA-E2-A1LS	docetaxel	first-line therapy
BRCA	TCGA-E9-A1R2	docetaxel	first-line therapy
BRCA	TCGA-E9-A227	docetaxel	first-line therapy
BRCA	TCGA-EW-A1J1	docetaxel	first-line therapy
BRCA	TCGA-EW-A1P4	docetaxel	first-line therapy
BRCA	TCGA-EW-A1PF	docetaxel	first-line therapy
BRCA	TCGA-EW-A1PH	docetaxel	first-line therapy
BRCA	TCGA-EW-A2FV	docetaxel	first-line therapy
BRCA	TCGA-GM-A2DI	docetaxel	first-line therapy
BRCA	TCGA-A7-A13F	doxorubicin	second-line or later therapy
BRCA	TCGA-AO-A12A	doxorubicin	second-line or later therapy
BRCA	TCGA-AO-A12D	doxorubicin	second-line or later therapy
BRCA	TCGA-AO-A1KR	doxorubicin	second-line or later therapy
BRCA	TCGA-AR-A0TY	doxorubicin	second-line or later therapy
BRCA	TCGA-AR-A1AI	doxorubicin	second-line or later therapy
BRCA	TCGA-AR-A1AN	doxorubicin	second-line or later therapy
BRCA	TCGA-AR-A1AR	doxorubicin	second-line or later therapy
BRCA	TCGA-AR-A1AU	doxorubicin	second-line or later therapy
BRCA	TCGA-AR-A24M	doxorubicin	second-line or later therapy
BRCA	TCGA-AR-A24O	doxorubicin	second-line or later therapy
BRCA	TCGA-AR-A24U	doxorubicin	second-line or later therapy
BRCA	TCGA-AR-A24V	doxorubicin	second-line or later therapy
BRCA	TCGA-AR-A24W	doxorubicin	second-line or later therapy
BRCA	TCGA-AR-A24X	doxorubicin	second-line or later therapy
BRCA	TCGA-AR-A24Z	doxorubicin	second-line or later therapy
BRCA	TCGA-AR-A250	doxorubicin	second-line or later therapy
BRCA	TCGA-AR-A251	doxorubicin	second-line or later therapy
BRCA	TCGA-AR-A252	doxorubicin	second-line or later therapy
BRCA	TCGA-AR-A256	doxorubicin	second-line or later therapy
BRCA	TCGA-BH-A0AZ	doxorubicin	second-line or later therapy
BRCA	TCGA-BH-A0BZ	doxorubicin	second-line or later therapy
BRCA	TCGA-C8-A1HM	doxorubicin	second-line or later therapy
BRCA	TCGA-C8-A26W	doxorubicin	second-line or later therapy
BRCA	TCGA-D8-A13Y	doxorubicin	second-line or later therapy
BRCA	TCGA-D8-A13Z	doxorubicin	second-line or later therapy
BRCA	TCGA-D8-A141	doxorubicin	second-line or later therapy
BRCA	TCGA-D8-A147	doxorubicin	second-line or later therapy
BRCA	TCGA-D8-A1JE	doxorubicin	second-line or later therapy
BRCA	TCGA-D8-A1JG	doxorubicin	second-line or later therapy
BRCA	TCGA-D8-A1JI	doxorubicin	second-line or later therapy
BRCA	TCGA-D8-A1JJ	doxorubicin	second-line or later therapy
BRCA	TCGA-E2-A14N	doxorubicin	second-line or later therapy
BRCA	TCGA-E2-A150	doxorubicin	second-line or later therapy
BRCA	TCGA-E2-A15A	doxorubicin	second-line or later therapy
BRCA	TCGA-E2-A15R	doxorubicin	second-line or later therapy
BRCA	TCGA-E2-A1II	doxorubicin	second-line or later therapy
BRCA	TCGA-E2-A1L7	doxorubicin	second-line or later therapy
BRCA	TCGA-E2-A3DX	doxorubicin	second-line or later therapy
BRCA	TCGA-E9-A1N5	doxorubicin	second-line or later therapy
BRCA	TCGA-E9-A1N9	doxorubicin	second-line or later therapy
BRCA	TCGA-E9-A1NE	doxorubicin	second-line or later therapy
BRCA	TCGA-E9-A1NF	doxorubicin	second-line or later therapy
BRCA	TCGA-E9-A1NI	doxorubicin	second-line or later therapy
BRCA	TCGA-E9-A1RE	doxorubicin	second-line or later therapy
BRCA	TCGA-E9-A1RI	doxorubicin	second-line or later therapy
BRCA	TCGA-E9-A226	doxorubicin	second-line or later therapy
BRCA	TCGA-E9-A22H	doxorubicin	second-line or later therapy
BRCA	TCGA-E9-A244	doxorubicin	second-line or later therapy
BRCA	TCGA-EW-A1PA	epirubicin	first-line therapy
BRCA	TCGA-EW-A1PG	epirubicin	first-line therapy
BRCA	TCGA-EW-A2FR	epirubicin	first-line therapy
BRCA	TCGA-A2-A0ES	exemestane	first-line therapy
BRCA	TCGA-AR-A1AX	exemestane	first-line therapy
BRCA	TCGA-AR-A24S	exemestane	first-line therapy
BRCA	TCGA-A2-A1G4	letrozole	first-line therapy
BRCA	TCGA-AR-A24R	letrozole	first-line therapy
BRCA	TCGA-AR-A2LN	letrozole	first-line therapy
BRCA	TCGA-E9-A1NG	letrozole	first-line therapy
BRCA	TCGA-EW-A1IX	letrozole	first-line therapy
BRCA	TCGA-EW-A1J6	letrozole	first-line therapy
BRCA	TCGA-EW-A1OY	letrozole	first-line therapy
BRCA	TCGA-AO-A1KT	methotrexate	second-line or later therapy
BRCA	TCGA-E9-A1R3	methotrexate	second-line or later therapy
BRCA	TCGA-E9-A1R4	methotrexate	second-line or later therapy
BRCA	TCGA-A1-A0SN	paclitaxel	first-line therapy
BRCA	TCGA-A1-A0SQ	paclitaxel	first-line therapy
BRCA	TCGA-A7-A0DA	paclitaxel	first-line therapy
BRCA	TCGA-A7-A26H	paclitaxel	first-line therapy
BRCA	TCGA-AQ-A1H3	paclitaxel	first-line therapy
BRCA	TCGA-AR-A1AQ	paclitaxel	first-line therapy
BRCA	TCGA-AR-A24K	paclitaxel	first-line therapy
BRCA	TCGA-AR-A24T	paclitaxel	first-line therapy
BRCA	TCGA-AR-A254	paclitaxel	first-line therapy
BRCA	TCGA-E2-A153	paclitaxel	first-line therapy
BRCA	TCGA-E2-A15K	paclitaxel	first-line therapy
BRCA	TCGA-E2-A15S	paclitaxel	first-line therapy
BRCA	TCGA-E2-A1B0	paclitaxel	first-line therapy
BRCA	TCGA-E2-A1IG	paclitaxel	first-line therapy
BRCA	TCGA-E2-A1L6	paclitaxel	first-line therapy
BRCA	TCGA-E2-A1LG	paclitaxel	first-line therapy
BRCA	TCGA-GM-A2DB	paclitaxel	first-line therapy
BRCA	TCGA-GM-A2DF	paclitaxel	first-line therapy
BRCA	TCGA-GM-A2DH	paclitaxel	first-line therapy
BRCA	TCGA-GM-A2DM	paclitaxel	first-line therapy
BRCA	TCGA-GM-A2DN	paclitaxel	first-line therapy
BRCA	TCGA-A2-A0CV	tamoxifen	first-line therapy
BRCA	TCGA-A2-A25D	tamoxifen	first-line therapy
BRCA	TCGA-A2-A3KD	tamoxifen	first-line therapy
BRCA	TCGA-A7-A26J	tamoxifen	first-line therapy
BRCA	TCGA-AC-A23E	tamoxifen	first-line therapy
BRCA	TCGA-AO-A1KQ	tamoxifen	first-line therapy
BRCA	TCGA-AR-A1AH	tamoxifen	first-line therapy
BRCA	TCGA-AR-A1AV	tamoxifen	first-line therapy
BRCA	TCGA-AR-A24H	tamoxifen	first-line therapy
BRCA	TCGA-AR-A24L	tamoxifen	first-line therapy
BRCA	TCGA-AR-A2LE	tamoxifen	first-line therapy
BRCA	TCGA-AR-A2LL	tamoxifen	first-line therapy
BRCA	TCGA-BH-A0E2	tamoxifen	first-line therapy
BRCA	TCGA-C8-A26V	tamoxifen	first-line therapy
BRCA	TCGA-C8-A26Z	tamoxifen	first-line therapy
BRCA	TCGA-C8-A273	tamoxifen	first-line therapy
BRCA	TCGA-C8-A274	tamoxifen	first-line therapy
BRCA	TCGA-C8-A278	tamoxifen	first-line therapy
BRCA	TCGA-C8-A3M8	tamoxifen	first-line therapy
BRCA	TCGA-D8-A145	tamoxifen	first-line therapy
BRCA	TCGA-D8-A1J8	tamoxifen	first-line therapy
BRCA	TCGA-D8-A1JH	tamoxifen	first-line therapy
BRCA	TCGA-D8-A1JP	tamoxifen	first-line therapy
BRCA	TCGA-D8-A1JS	tamoxifen	first-line therapy
BRCA	TCGA-D8-A1JU	tamoxifen	first-line therapy
BRCA	TCGA-D8-A1X5	tamoxifen	first-line therapy
BRCA	TCGA-D8-A1X6	tamoxifen	first-line therapy
BRCA	TCGA-D8-A1XJ	tamoxifen	first-line therapy
BRCA	TCGA-D8-A1XO	tamoxifen	first-line therapy
BRCA	TCGA-D8-A1XY	tamoxifen	first-line therapy
BRCA	TCGA-D8-A1Y1	tamoxifen	first-line therapy
BRCA	TCGA-D8-A1Y2	tamoxifen	first-line therapy
BRCA	TCGA-D8-A27V	tamoxifen	first-line therapy
BRCA	TCGA-E2-A10A	tamoxifen	first-line therapy
BRCA	TCGA-E2-A14Q	tamoxifen	first-line therapy
BRCA	TCGA-E2-A155	tamoxifen	first-line therapy
BRCA	TCGA-E2-A15D	tamoxifen	first-line therapy
BRCA	TCGA-E2-A15I	tamoxifen	first-line therapy
BRCA	TCGA-E2-A15J	tamoxifen	first-line therapy
BRCA	TCGA-E2-A1B5	tamoxifen	first-line therapy
BRCA	TCGA-E2-A1IE	tamoxifen	first-line therapy
BRCA	TCGA-E2-A1L9	tamoxifen	first-line therapy
BRCA	TCGA-E9-A1N6	tamoxifen	first-line therapy
BRCA	TCGA-E9-A1ND	tamoxifen	first-line therapy
BRCA	TCGA-E9-A1NH	tamoxifen	first-line therapy
BRCA	TCGA-E9-A1R5	tamoxifen	first-line therapy
BRCA	TCGA-E9-A1R6	tamoxifen	first-line therapy
BRCA	TCGA-E9-A1RC	tamoxifen	first-line therapy
BRCA	TCGA-E9-A1RD	tamoxifen	first-line therapy
BRCA	TCGA-E9-A1RF	tamoxifen	first-line therapy
BRCA	TCGA-E9-A228	tamoxifen	first-line therapy
BRCA	TCGA-E9-A22A	tamoxifen	first-line therapy
BRCA	TCGA-E9-A22B	tamoxifen	first-line therapy
BRCA	TCGA-E9-A245	tamoxifen	first-line therapy
BRCA	TCGA-E9-A247	tamoxifen	first-line therapy
BRCA	TCGA-E9-A24A	tamoxifen	first-line therapy
BRCA	TCGA-E9-A295	tamoxifen	first-line therapy
BRCA	TCGA-E9-A2JS	tamoxifen	first-line therapy
BRCA	TCGA-E9-A2JT	tamoxifen	first-line therapy
BRCA	TCGA-EW-A1P3	tamoxifen	first-line therapy
BRCA	TCGA-EW-A1PC	tamoxifen	first-line therapy
BRCA	TCGA-EW-A2FS	tamoxifen	first-line therapy
BRCA	TCGA-GM-A2DL	tamoxifen	first-line therapy
BRCA	TCGA-GM-A2DO	tamoxifen	first-line therapy
BRCA	TCGA-E2-A158	taxane	first-line therapy
BRCA	TCGA-E9-A1R7	toremifene	first-line therapy

## Sheet: CESC
Cancer_type	Patient_barcode	Drug_name	Drug_therapy_annotation
CESC	TCGA-C5-A1MK	carboplatin	second-line or later therapy
CESC	TCGA-DS-A0VK	carboplatin	second-line or later therapy
CESC	TCGA-EA-A44S	carboplatin	second-line or later therapy
CESC	TCGA-EA-A4BA	carboplatin	second-line or later therapy
CESC	TCGA-FU-A40J	carboplatin	second-line or later therapy
CESC	TCGA-JW-A5VH	carboplatin	second-line or later therapy
CESC	TCGA-RA-A741	carboplatin	second-line or later therapy
CESC	TCGA-C5-A0TN	cisplatin	first-line therapy
CESC	TCGA-C5-A1BE	cisplatin	first-line therapy
CESC	TCGA-C5-A1BF	cisplatin	first-line therapy
CESC	TCGA-C5-A1BI	cisplatin	first-line therapy
CESC	TCGA-C5-A1BN	cisplatin	first-line therapy
CESC	TCGA-C5-A1BQ	cisplatin	first-line therapy
CESC	TCGA-C5-A1M9	cisplatin	first-line therapy
CESC	TCGA-C5-A1MH	cisplatin	first-line therapy
CESC	TCGA-C5-A1MI	cisplatin	first-line therapy
CESC	TCGA-C5-A1MN	cisplatin	first-line therapy
CESC	TCGA-C5-A2LT	cisplatin	first-line therapy
CESC	TCGA-C5-A2LX	cisplatin	first-line therapy
CESC	TCGA-C5-A2LY	cisplatin	first-line therapy
CESC	TCGA-C5-A3HD	cisplatin	first-line therapy
CESC	TCGA-C5-A7CJ	cisplatin	first-line therapy
CESC	TCGA-C5-A7CK	cisplatin	first-line therapy
CESC	TCGA-C5-A7CL	cisplatin	first-line therapy
CESC	TCGA-C5-A7CM	cisplatin	first-line therapy
CESC	TCGA-C5-A7CO	cisplatin	first-line therapy
CESC	TCGA-C5-A7UE	cisplatin	first-line therapy
CESC	TCGA-C5-A7UH	cisplatin	first-line therapy
CESC	TCGA-DG-A2KJ	cisplatin	first-line therapy
CESC	TCGA-DG-A2KK	cisplatin	first-line therapy
CESC	TCGA-DG-A2KL	cisplatin	first-line therapy
CESC	TCGA-DG-A2KM	cisplatin	first-line therapy
CESC	TCGA-DR-A0ZM	cisplatin	first-line therapy
CESC	TCGA-DS-A0VM	cisplatin	first-line therapy
CESC	TCGA-DS-A0VN	cisplatin	first-line therapy
CESC	TCGA-DS-A1OD	cisplatin	first-line therapy
CESC	TCGA-DS-A3LQ	cisplatin	first-line therapy
CESC	TCGA-DS-A5RQ	cisplatin	first-line therapy
CESC	TCGA-DS-A7WF	cisplatin	first-line therapy
CESC	TCGA-DS-A7WH	cisplatin	first-line therapy
CESC	TCGA-DS-A7WI	cisplatin	first-line therapy
CESC	TCGA-EA-A3QD	cisplatin	first-line therapy
CESC	TCGA-EA-A43B	cisplatin	first-line therapy
CESC	TCGA-EK-A2H0	cisplatin	first-line therapy
CESC	TCGA-EX-A3L1	cisplatin	first-line therapy
CESC	TCGA-EX-A449	cisplatin	first-line therapy
CESC	TCGA-FU-A23L	cisplatin	first-line therapy
CESC	TCGA-FU-A3HY	cisplatin	first-line therapy
CESC	TCGA-FU-A3HZ	cisplatin	first-line therapy
CESC	TCGA-FU-A3WB	cisplatin	first-line therapy
CESC	TCGA-HM-A3JJ	cisplatin	first-line therapy
CESC	TCGA-HM-A3JK	cisplatin	first-line therapy
CESC	TCGA-HM-A4S6	cisplatin	first-line therapy
CESC	TCGA-HM-A6W2	cisplatin	first-line therapy
CESC	TCGA-IR-A3L7	cisplatin	first-line therapy
CESC	TCGA-IR-A3LA	cisplatin	first-line therapy
CESC	TCGA-IR-A3LB	cisplatin	first-line therapy
CESC	TCGA-IR-A3LC	cisplatin	first-line therapy
CESC	TCGA-IR-A3LH	cisplatin	first-line therapy
CESC	TCGA-IR-A3LI	cisplatin	first-line therapy
CESC	TCGA-IR-A3LK	cisplatin	first-line therapy
CESC	TCGA-IR-A3LL	cisplatin	first-line therapy
CESC	TCGA-JW-A5VG	cisplatin	first-line therapy
CESC	TCGA-LP-A4AU	cisplatin	first-line therapy
CESC	TCGA-MY-A5BD	cisplatin	first-line therapy
CESC	TCGA-MY-A5BF	cisplatin	first-line therapy
CESC	TCGA-Q1-A5R2	cisplatin	first-line therapy
CESC	TCGA-Q1-A5R3	cisplatin	first-line therapy
CESC	TCGA-Q1-A6DW	cisplatin	first-line therapy
CESC	TCGA-Q1-A73O	cisplatin	first-line therapy
CESC	TCGA-Q1-A73Q	cisplatin	first-line therapy
CESC	TCGA-Q1-A73S	cisplatin	first-line therapy
CESC	TCGA-C5-A1M6	cisplatin	first-line therapy
CESC	TCGA-C5-A7X3	cisplatin	first-line therapy
CESC	TCGA-DS-A1OC	gemcitabine	first-line therapy
CESC	TCGA-DS-A1OB	irinotecan	first-line therapy
CESC	TCGA-HG-A2PA	paclitaxel	first-line therapy
CESC	TCGA-WL-A834	paclitaxel	first-line therapy
CESC	TCGA-JW-A5VI	topotecan	first-line therapy

## Sheet: HNSC
Cancer_type	Patient_barcode	Drug_name	Drug_therapy_annotation
HNSC	TCGA-BA-A6DL	carboplatin	first-line therapy
HNSC	TCGA-CN-4739	carboplatin	first-line therapy
HNSC	TCGA-CN-5358	carboplatin	first-line therapy
HNSC	TCGA-CN-6016	carboplatin	first-line therapy
HNSC	TCGA-CN-6017	carboplatin	first-line therapy
HNSC	TCGA-CN-6989	carboplatin	first-line therapy
HNSC	TCGA-CN-A498	carboplatin	first-line therapy
HNSC	TCGA-CN-A49A	carboplatin	first-line therapy
HNSC	TCGA-CR-5243	carboplatin	first-line therapy
HNSC	TCGA-CR-6470	carboplatin	first-line therapy
HNSC	TCGA-CR-6471	carboplatin	first-line therapy
HNSC	TCGA-CR-6472	carboplatin	first-line therapy
HNSC	TCGA-CR-6473	carboplatin	first-line therapy
HNSC	TCGA-CR-6477	carboplatin	first-line therapy
HNSC	TCGA-CR-6482	carboplatin	first-line therapy
HNSC	TCGA-CR-6491	carboplatin	first-line therapy
HNSC	TCGA-CV-5430	carboplatin	first-line therapy
HNSC	TCGA-CV-5434	carboplatin	first-line therapy
HNSC	TCGA-CV-5435	carboplatin	first-line therapy
HNSC	TCGA-CV-5439	carboplatin	first-line therapy
HNSC	TCGA-DQ-5629	carboplatin	first-line therapy
HNSC	TCGA-DQ-7589	carboplatin	first-line therapy
HNSC	TCGA-DQ-7590	carboplatin	first-line therapy
HNSC	TCGA-DQ-7593	carboplatin	first-line therapy
HNSC	TCGA-HD-7229	carboplatin	first-line therapy
HNSC	TCGA-QK-A6IH	carboplatin	first-line therapy
HNSC	TCGA-BA-5149	cisplatin	first-line therapy
HNSC	TCGA-BA-5557	cisplatin	first-line therapy
HNSC	TCGA-BA-6868	cisplatin	first-line therapy
HNSC	TCGA-BA-6870	cisplatin	first-line therapy
HNSC	TCGA-BA-6873	cisplatin	first-line therapy
HNSC	TCGA-BA-A4IF	cisplatin	first-line therapy
HNSC	TCGA-BA-A4IH	cisplatin	first-line therapy
HNSC	TCGA-BA-A6D8	cisplatin	first-line therapy
HNSC	TCGA-BA-A6DA	cisplatin	first-line therapy
HNSC	TCGA-BA-A6DD	cisplatin	first-line therapy
HNSC	TCGA-BA-A6DI	cisplatin	first-line therapy
HNSC	TCGA-BA-A6DJ	cisplatin	first-line therapy
HNSC	TCGA-BB-7864	cisplatin	first-line therapy
HNSC	TCGA-BB-7866	cisplatin	first-line therapy
HNSC	TCGA-BB-7872	cisplatin	first-line therapy
HNSC	TCGA-BB-A5HU	cisplatin	first-line therapy
HNSC	TCGA-BB-A5HY	cisplatin	first-line therapy
HNSC	TCGA-CN-4742	cisplatin	first-line therapy
HNSC	TCGA-CN-5370	cisplatin	first-line therapy
HNSC	TCGA-CN-6010	cisplatin	first-line therapy
HNSC	TCGA-CN-6011	cisplatin	first-line therapy
HNSC	TCGA-CN-6012	cisplatin	first-line therapy
HNSC	TCGA-CN-6013	cisplatin	first-line therapy
HNSC	TCGA-CN-6019	cisplatin	first-line therapy
HNSC	TCGA-CN-6992	cisplatin	first-line therapy
HNSC	TCGA-CN-6996	cisplatin	first-line therapy
HNSC	TCGA-CN-6997	cisplatin	first-line therapy
HNSC	TCGA-CN-6998	cisplatin	first-line therapy
HNSC	TCGA-CN-A63T	cisplatin	first-line therapy
HNSC	TCGA-CN-A641	cisplatin	first-line therapy
HNSC	TCGA-CQ-5327	cisplatin	first-line therapy
HNSC	TCGA-CQ-6218	cisplatin	first-line therapy
HNSC	TCGA-CQ-6224	cisplatin	first-line therapy
HNSC	TCGA-CQ-7065	cisplatin	first-line therapy
HNSC	TCGA-CQ-A4CH	cisplatin	first-line therapy
HNSC	TCGA-CR-5250	cisplatin	first-line therapy
HNSC	TCGA-CR-7373	cisplatin	first-line therapy
HNSC	TCGA-CV-7416	cisplatin	first-line therapy
HNSC	TCGA-D6-A6EK	cisplatin	first-line therapy
HNSC	TCGA-DQ-5624	cisplatin	first-line therapy
HNSC	TCGA-DQ-5631	cisplatin	first-line therapy
HNSC	TCGA-DQ-7592	cisplatin	first-line therapy
HNSC	TCGA-DQ-7595	cisplatin	first-line therapy
HNSC	TCGA-F7-A50J	cisplatin	first-line therapy
HNSC	TCGA-HD-8314	cisplatin	first-line therapy
HNSC	TCGA-HL-7533	cisplatin	first-line therapy
HNSC	TCGA-IQ-A61E	cisplatin	first-line therapy
HNSC	TCGA-IQ-A61O	cisplatin	first-line therapy
HNSC	TCGA-KU-A6H7	cisplatin	first-line therapy
HNSC	TCGA-MZ-A6I9	cisplatin	first-line therapy
HNSC	TCGA-P3-A5Q6	cisplatin	first-line therapy
HNSC	TCGA-QK-A6II	cisplatin	first-line therapy
HNSC	TCGA-IQ-7630	docetaxel	first-line therapy
HNSC	TCGA-D6-6517	methotrexate	first-line therapy
HNSC	TCGA-CR-5248	mfcd00866327	second-line or later therapy
HNSC	TCGA-CR-5247	paclitaxel	first-line therapy
HNSC	TCGA-CR-6478	paclitaxel	first-line therapy
HNSC	TCGA-CR-6481	paclitaxel	first-line therapy
HNSC	TCGA-CR-6484	paclitaxel	first-line therapy
HNSC	TCGA-CR-7367	paclitaxel	first-line therapy
HNSC	TCGA-CR-7383	paclitaxel	first-line therapy
HNSC	TCGA-CR-7386	paclitaxel	first-line therapy
HNSC	TCGA-CR-7388	paclitaxel	first-line therapy
HNSC	TCGA-CR-7389	paclitaxel	first-line therapy
HNSC	TCGA-CR-7393	paclitaxel	first-line therapy
HNSC	TCGA-CR-7397	paclitaxel	first-line therapy
HNSC	TCGA-CR-7402	paclitaxel	first-line therapy
HNSC	TCGA-CR-7404	paclitaxel	first-line therapy
HNSC	TCGA-DQ-7591	paclitaxel	first-line therapy
HNSC	TCGA-DQ-7594	paclitaxel	first-line therapy

## Sheet: KICH
Cancer_type	Patient_barcode	Drug_name	Drug_therapy_annotation
KICH	TCGA-KL-8336	sunitinib	first-line therapy
KICH	TCGA-KL-8339	sunitinib	first-line therapy
KICH	TCGA-KL-8341	sunitinib	first-line therapy
KICH	TCGA-KM-8438	sunitinib	first-line therapy
KICH	TCGA-KN-8428	sorafenib	first-line therapy

## Sheet: KIRC
Cancer_type	Patient_barcode	Drug_name	Drug_therapy_annotation
KIRC	TCGA-CJ-6033	capecitabine	second-line or later therapy
KIRC	TCGA-CJ-4895	erlotinib	second-line or later therapy
KIRC	TCGA-CJ-4900	erlotinib	second-line or later therapy
KIRC	TCGA-BP-5009	everolimus	second-line or later therapy
KIRC	TCGA-CJ-5677	gemcitabine	second-line or later therapy
KIRC	TCGA-B0-5694	pazopanib	first-line therapy
KIRC	TCGA-B8-4153	pazopanib	first-line therapy
KIRC	TCGA-CZ-5456	pazopanib	first-line therapy
KIRC	TCGA-BP-4787	sorafenib	first-line therapy
KIRC	TCGA-CW-6097	sorafenib	first-line therapy
KIRC	TCGA-CZ-4860	sorafenib	first-line therapy
KIRC	TCGA-BP-4804	sunitinib	first-line therapy
KIRC	TCGA-BP-4974	sunitinib	first-line therapy
KIRC	TCGA-BP-4985	sunitinib	first-line therapy
KIRC	TCGA-CJ-4888	sunitinib	first-line therapy
KIRC	TCGA-CW-5590	sunitinib	first-line therapy
KIRC	TCGA-CZ-5454	sunitinib	first-line therapy
KIRC	TCGA-CZ-5461	sunitinib	first-line therapy
KIRC	TCGA-CZ-5462	sunitinib	first-line therapy
KIRC	TCGA-CZ-5464	sunitinib	first-line therapy
KIRC	TCGA-CZ-5469	sunitinib	first-line therapy
KIRC	TCGA-B2-5639	temsirolimus	first-line therapy
KIRC	TCGA-CJ-4881	temsirolimus	first-line therapy
KIRC	TCGA-B0-5712	zoledronic acid	second-line or later therapy

## Sheet: KIRP
Cancer_type	Patient_barcode	Drug_name	Drug_therapy_annotation
KIRP	TCGA-MH-A855	carboplatin	second-line or later therapy
KIRP	TCGA-A4-7287	cisplatin	second-line or later therapy
KIRP	TCGA-A4-A57E	everolimus	first-line therapy
KIRP	TCGA-BQ-5893	everolimus	first-line therapy
KIRP	TCGA-B9-4114	pazopanib	first-line therapy
KIRP	TCGA-SX-A7SM	pazopanib	first-line therapy
KIRP	TCGA-IA-A83W	rituxan	second-line or later therapy
KIRP	TCGA-BQ-5878	sorafenib	first-line therapy
KIRP	TCGA-BQ-7058	sorafenib	first-line therapy
KIRP	TCGA-BQ-5879	sunitinib	first-line therapy
KIRP	TCGA-BQ-5889	sunitinib	first-line therapy
KIRP	TCGA-BQ-7048	sunitinib	first-line therapy
KIRP	TCGA-BQ-7056	sunitinib	first-line therapy
KIRP	TCGA-G7-6793	sunitinib	first-line therapy
KIRP	TCGA-G7-7501	sunitinib	first-line therapy
KIRP	TCGA-GL-7966	sunitinib	first-line therapy
KIRP	TCGA-BQ-5877	tanespimycin	second-line or later therapy
KIRP	TCGA-AL-A5DJ	temsirolimus	first-line therapy

## Sheet: LIHC
Cancer_type	Patient_barcode	Drug_name	Drug_therapy_annotation
LIHC	TCGA-BC-A10Q	doxorubicin	first-line therapy
LIHC	TCGA-DD-A3A4	gemcitabine	first-line therapy
LIHC	TCGA-FV-A3I0	gemcitabine	first-line therapy
LIHC	TCGA-UB-A7MA	gemcitabine	first-line therapy
LIHC	TCGA-BC-4073	sorafenib	first-line therapy
LIHC	TCGA-BW-A5NP	sorafenib	first-line therapy
LIHC	TCGA-DD-A11D	sorafenib	first-line therapy
LIHC	TCGA-DD-A1EG	sorafenib	first-line therapy
LIHC	TCGA-DD-A1EH	sorafenib	first-line therapy
LIHC	TCGA-DD-A1EJ	sorafenib	first-line therapy
LIHC	TCGA-DD-A1EK	sorafenib	first-line therapy
LIHC	TCGA-DD-A4NE	sorafenib	first-line therapy
LIHC	TCGA-DD-A4NH	sorafenib	first-line therapy
LIHC	TCGA-DD-A4NQ	sorafenib	first-line therapy
LIHC	TCGA-DD-A4NS	sorafenib	first-line therapy
LIHC	TCGA-EP-A2KA	sorafenib	first-line therapy
LIHC	TCGA-G3-A3CG	sorafenib	first-line therapy
LIHC	TCGA-G3-A3CH	sorafenib	first-line therapy
LIHC	TCGA-G3-A3CJ	sorafenib	first-line therapy
LIHC	TCGA-G3-A5SI	sorafenib	first-line therapy
LIHC	TCGA-UB-A7MB	sorafenib	first-line therapy
LIHC	TCGA-G3-A25S	sunitinib	second-line or later therapy

## Sheet: LUSC
Cancer_type	Patient_barcode	Drug_name	Drug_therapy_annotation
LUSC	TCGA-22-5472	carboplatin	first-line therapy
LUSC	TCGA-22-5473	carboplatin	first-line therapy
LUSC	TCGA-34-5927	carboplatin	first-line therapy
LUSC	TCGA-39-5024	carboplatin	first-line therapy
LUSC	TCGA-85-6561	carboplatin	first-line therapy
LUSC	TCGA-46-6025	cisplatin	first-line therapy
LUSC	TCGA-90-6837	cisplatin	first-line therapy
LUSC	TCGA-94-7033	cisplatin	first-line therapy
LUSC	TCGA-22-5489	docetaxel	first-line therapy
LUSC	TCGA-34-5239	docetaxel	first-line therapy
LUSC	TCGA-85-6560	docetaxel	first-line therapy
LUSC	TCGA-85-6798	etoposide	first-line therapy
LUSC	TCGA-33-6737	gemcitabine	first-line therapy
LUSC	TCGA-33-6738	gemcitabine	first-line therapy
LUSC	TCGA-22-5479	paclitaxel	first-line therapy
LUSC	TCGA-22-5483	paclitaxel	first-line therapy
LUSC	TCGA-43-6647	paclitaxel	first-line therapy
LUSC	TCGA-46-6026	paclitaxel	first-line therapy
LUSC	TCGA-22-5480	vinorelbine	first-line therapy

## Sheet: STAD
Cancer_type	Patient_barcode	Drug_name	Drug_therapy_annotation
STAD	TCGA-BR-6455	5-fluorouracil	first-line therapy
STAD	TCGA-BR-6458	5-fluorouracil	first-line therapy
STAD	TCGA-BR-6706	5-fluorouracil	first-line therapy
STAD	TCGA-BR-6709	5-fluorouracil	first-line therapy
STAD	TCGA-BR-7196	5-fluorouracil	first-line therapy
STAD	TCGA-BR-8371	5-fluorouracil	first-line therapy
STAD	TCGA-BR-8373	5-fluorouracil	first-line therapy
STAD	TCGA-BR-8483	5-fluorouracil	first-line therapy
STAD	TCGA-BR-A44T	5-fluorouracil	first-line therapy
STAD	TCGA-BR-A4QI	5-fluorouracil	first-line therapy
STAD	TCGA-BR-A4QL	5-fluorouracil	first-line therapy
STAD	TCGA-BR-A4QM	5-fluorouracil	first-line therapy
STAD	TCGA-CG-5717	5-fluorouracil	first-line therapy
STAD	TCGA-CG-5725	5-fluorouracil	first-line therapy
STAD	TCGA-D7-6527	5-fluorouracil	first-line therapy
STAD	TCGA-D7-6818	5-fluorouracil	first-line therapy
STAD	TCGA-D7-8579	5-fluorouracil	first-line therapy
STAD	TCGA-D7-A4YY	5-fluorouracil	first-line therapy
STAD	TCGA-D7-A4Z0	5-fluorouracil	first-line therapy
STAD	TCGA-EQ-8122	5-fluorouracil	first-line therapy
STAD	TCGA-FP-7829	5-fluorouracil	first-line therapy
STAD	TCGA-FP-8209	5-fluorouracil	first-line therapy
STAD	TCGA-FP-8210	5-fluorouracil	first-line therapy
STAD	TCGA-FP-A4BE	5-fluorouracil	first-line therapy
STAD	TCGA-HJ-7597	5-fluorouracil	first-line therapy
STAD	TCGA-HU-8243	5-fluorouracil	first-line therapy
STAD	TCGA-HU-A4G8	5-fluorouracil	first-line therapy
STAD	TCGA-BR-A4J8	capecitabine	first-line therapy
STAD	TCGA-CD-8533	capecitabine	first-line therapy
STAD	TCGA-D7-A4YU	capecitabine	first-line therapy
STAD	TCGA-EQ-A4SO	capecitabine	first-line therapy
STAD	TCGA-F1-A448	capecitabine	first-line therapy
STAD	TCGA-FP-7916	capecitabine	first-line therapy
STAD	TCGA-FP-8211	capecitabine	first-line therapy
STAD	TCGA-HU-8602	capecitabine	first-line therapy
STAD	TCGA-BR-8690	carboplatin	first-line therapy
STAD	TCGA-CD-A487	cisplatin	first-line therapy
STAD	TCGA-CD-A4MJ	cisplatin	first-line therapy
STAD	TCGA-CG-5724	cisplatin	first-line therapy
STAD	TCGA-D7-6526	cisplatin	first-line therapy
STAD	TCGA-FP-7998	cisplatin	first-line therapy
STAD	TCGA-CD-8535	docetaxel	first-line therapy
STAD	TCGA-HU-8604	doxifluridine	second-line or later therapy
STAD	TCGA-HU-8608	doxifluridine	second-line or later therapy
STAD	TCGA-HU-A4G2	doxifluridine	second-line or later therapy
STAD	TCGA-HU-A4H5	doxifluridine	second-line or later therapy
STAD	TCGA-HU-A4H6	doxifluridine	second-line or later therapy
STAD	TCGA-BR-6563	doxorubicin	second-line or later therapy
STAD	TCGA-CD-5804	epirubicin	first-line therapy
STAD	TCGA-CD-8524	epirubicin	first-line therapy
STAD	TCGA-CD-8525	epirubicin	first-line therapy
STAD	TCGA-CD-8526	epirubicin	first-line therapy
STAD	TCGA-CD-8527	epirubicin	first-line therapy
STAD	TCGA-CD-8528	epirubicin	first-line therapy
STAD	TCGA-CD-8529	epirubicin	first-line therapy
STAD	TCGA-CD-8530	epirubicin	first-line therapy
STAD	TCGA-CD-8531	epirubicin	first-line therapy
STAD	TCGA-CD-8536	epirubicin	first-line therapy
STAD	TCGA-CD-A4MH	epirubicin	first-line therapy
STAD	TCGA-D7-6520	epirubicin	first-line therapy
STAD	TCGA-IN-7806	epirubicin	first-line therapy
STAD	TCGA-IN-8462	epirubicin	first-line therapy
STAD	TCGA-BR-7723	etoposide	first-line therapy
STAD	TCGA-BR-7959	etoposide	first-line therapy
STAD	TCGA-BR-8291	etoposide	first-line therapy
STAD	TCGA-BR-8296	etoposide	first-line therapy
STAD	TCGA-BR-8297	etoposide	first-line therapy
STAD	TCGA-BR-8362	etoposide	first-line therapy
STAD	TCGA-BR-8367	etoposide	first-line therapy
STAD	TCGA-BR-8372	etoposide	first-line therapy
STAD	TCGA-BR-8590	etoposide	first-line therapy
STAD	TCGA-BR-8592	etoposide	first-line therapy
STAD	TCGA-BR-6457	leucovorin	first-line therapy
STAD	TCGA-BR-6802	leucovorin	first-line therapy
STAD	TCGA-BR-6707	mfcd00866327	second-line or later therapy
STAD	TCGA-BR-8381	mfcd00866327	second-line or later therapy
STAD	TCGA-BR-8680	mfcd00866327	second-line or later therapy
STAD	TCGA-BR-8682	mfcd00866327	second-line or later therapy
STAD	TCGA-BR-A4IU	mfcd00866327	second-line or later therapy
STAD	TCGA-BR-A4IV	mfcd00866327	second-line or later therapy
STAD	TCGA-BR-A4IY	mfcd00866327	second-line or later therapy
STAD	TCGA-BR-A4J2	mfcd00866327	second-line or later therapy
STAD	TCGA-CG-5732	mitomycin	second-line or later therapy
STAD	TCGA-HU-A4G3	mitomycin	second-line or later therapy
STAD	TCGA-CD-A486	paclitaxel	first-line therapy
STAD	TCGA-HU-A4GX	paclitaxel	first-line therapy
