# Supplementary material for: Inferences of individual drug responses across diverse cancer types using a novel competing endogenous RNA network
Source: Mol Oncol. 2018 Jul 14;12(9):1429–46. doi: 10.1002/1878-0261.12181 (PMC6120231; doi:10.1002/1878-0261.12181)
Supplement: Supplementary file 4 — Table S3. The DRCE ranking lists based on shared miRNA number in each cancer. [file MOL2-12-1429-s004.xls]

## Sheet: BLCA
Table S3. The DRCE ranking lists based on shared miRNA number in each cancer.
Cancer_type	LncRNA(Ensembl ID)	miRNA	mRNA(Gene ID)	shared miRNA number
BLCA	ENSG00000258498	hsa-mir-484, hsa-mir-744, hsa-mir-877	1831	3
BLCA	ENSG00000186594	hsa-mir-7, hsa-mir-124	8673	2
BLCA	ENSG00000233723	hsa-mir-21, hsa-mir-22	7840	2
BLCA	ENSG00000259721	hsa-mir-744, hsa-mir-18a	1831	2
BLCA	ENSG00000237187	hsa-mir-744, hsa-mir-1229	1831	2
BLCA	ENSG00000231721	hsa-mir-744, hsa-mir-182	1831	2
BLCA	ENSG00000204054	hsa-mir-744, hsa-mir-877	1831	2
BLCA	ENSG00000177738	hsa-mir-101	9989	1
BLCA	ENSG00000258441	hsa-mir-21	9988	1
BLCA	ENSG00000244879	hsa-mir-21	9988	1
BLCA	ENSG00000233723	hsa-mir-21	9988	1
BLCA	ENSG00000236036	hsa-mir-26b	9911	1
BLCA	ENSG00000258441	hsa-mir-21	9879	1
BLCA	ENSG00000244879	hsa-mir-21	9879	1
BLCA	ENSG00000233723	hsa-mir-21	9879	1
BLCA	ENSG00000258441	hsa-mir-22	9774	1
BLCA	ENSG00000248092	hsa-mir-22	9774	1
BLCA	ENSG00000236036	hsa-mir-22	9774	1
BLCA	ENSG00000233723	hsa-mir-22	9774	1
BLCA	ENSG00000231074	hsa-mir-22	9774	1
BLCA	ENSG00000250303	hsa-mir-30c	9759	1
BLCA	ENSG00000258441	hsa-mir-21	9738	1
BLCA	ENSG00000233723	hsa-mir-21	9738	1
BLCA	ENSG00000224137	hsa-mir-93	9709	1
BLCA	ENSG00000262370	hsa-mir-124	9641	1
BLCA	ENSG00000237943	hsa-mir-335	952	1
BLCA	ENSG00000226751	hsa-mir-877	9510	1
BLCA	ENSG00000262370	hsa-mir-124	9144	1
BLCA	ENSG00000179743	hsa-mir-155	9118	1
BLCA	ENSG00000258441	hsa-mir-21	90624	1
BLCA	ENSG00000244879	hsa-mir-21	90624	1
BLCA	ENSG00000231721	hsa-mir-182	894	1
BLCA	ENSG00000226751	hsa-mir-877	894	1
BLCA	ENSG00000262370	hsa-mir-877	8878	1
BLCA	ENSG00000262370	hsa-mir-124	8673	1
BLCA	ENSG00000250889	hsa-mir-124	8673	1
BLCA	ENSG00000249859	hsa-mir-124	8673	1
BLCA	ENSG00000245532	hsa-mir-124	8673	1
BLCA	ENSG00000244300	hsa-mir-7	8673	1
BLCA	ENSG00000236830	hsa-mir-124	8673	1
BLCA	ENSG00000258441	hsa-mir-21	84947	1
BLCA	ENSG00000258441	hsa-mir-29a	8493	1
BLCA	ENSG00000179743	hsa-mir-29a	8493	1
BLCA	ENSG00000177738	hsa-mir-101	824	1
BLCA	ENSG00000227634	hsa-mir-29c	81706	1
BLCA	ENSG00000258441	hsa-mir-21	80209	1
BLCA	ENSG00000245532	hsa-mir-124	79961	1
BLCA	ENSG00000177738	hsa-mir-101	79832	1
BLCA	ENSG00000260136	hsa-mir-155	79696	1
BLCA	ENSG00000179743	hsa-mir-155	79696	1
BLCA	ENSG00000244879	hsa-mir-21	7957	1
BLCA	ENSG00000233723	hsa-mir-21	7957	1
BLCA	ENSG00000257167	hsa-mir-22	7840	1
BLCA	ENSG00000248092	hsa-mir-22	7840	1
BLCA	ENSG00000237517	hsa-mir-22	7840	1
BLCA	ENSG00000236036	hsa-mir-22	7840	1
BLCA	ENSG00000231889	hsa-mir-22	7840	1
BLCA	ENSG00000231074	hsa-mir-22	7840	1
BLCA	ENSG00000231721	hsa-mir-96	7791	1
BLCA	ENSG00000258441	hsa-mir-21	7750	1
BLCA	ENSG00000262370	hsa-mir-124	7494	1
BLCA	ENSG00000250889	hsa-mir-124	7494	1
BLCA	ENSG00000236830	hsa-mir-155	7485	1
BLCA	ENSG00000179743	hsa-mir-155	7485	1
BLCA	ENSG00000170846	hsa-mir-155	7485	1
BLCA	ENSG00000237499	hsa-mir-501	7328	1
BLCA	ENSG00000225331	hsa-mir-324	7316	1
BLCA	ENSG00000186594	hsa-mir-548b	7263	1
BLCA	ENSG00000258441	hsa-mir-21	7182	1
BLCA	ENSG00000233723	hsa-mir-21	7182	1
BLCA	ENSG00000237943	hsa-mir-335	7097	1
BLCA	ENSG00000231574	hsa-mir-106b	7097	1
BLCA	ENSG00000253490	hsa-mir-423	7078	1
BLCA	ENSG00000237187	hsa-mir-33a	687	1
BLCA	ENSG00000231721	hsa-mir-33a	687	1
BLCA	ENSG00000231574	hsa-mir-93	687	1
BLCA	ENSG00000225331	hsa-mir-130b	687	1
BLCA	ENSG00000204054	hsa-mir-130b	687	1
BLCA	ENSG00000244879	hsa-mir-21	6597	1
BLCA	ENSG00000258441	hsa-mir-21	653121	1
BLCA	ENSG00000231889	hsa-mir-21	653121	1
BLCA	ENSG00000231721	hsa-mir-183	6515	1
BLCA	ENSG00000262370	hsa-mir-124	64342	1
BLCA	ENSG00000258441	hsa-mir-22	6432	1
BLCA	ENSG00000257167	hsa-mir-22	6432	1
BLCA	ENSG00000237517	hsa-mir-22	6432	1
BLCA	ENSG00000236036	hsa-mir-22	6432	1
BLCA	ENSG00000258441	hsa-mir-21	64112	1
BLCA	ENSG00000244879	hsa-mir-21	64112	1
BLCA	ENSG00000177738	hsa-mir-101	63939	1
BLCA	ENSG00000245532	hsa-mir-124	6385	1
BLCA	ENSG00000231721	hsa-mir-744	6303	1
BLCA	ENSG00000236036	hsa-mir-22	627	1
BLCA	ENSG00000258441	hsa-mir-21	5980	1
BLCA	ENSG00000179743	hsa-mir-155	5955	1
BLCA	ENSG00000231721	hsa-mir-744	58191	1
BLCA	ENSG00000258441	hsa-mir-21	57534	1
BLCA	ENSG00000258441	hsa-mir-21	57335	1
BLCA	ENSG00000244879	hsa-mir-21	57335	1
BLCA	ENSG00000179743	hsa-mir-155	57209	1
BLCA	ENSG00000226751	hsa-mir-339	5660	1
BLCA	ENSG00000225331	hsa-mir-130b	5660	1
BLCA	ENSG00000225953	hsa-mir-125a	56103	1
BLCA	ENSG00000177738	hsa-mir-101	5604	1
BLCA	ENSG00000224687	hsa-mir-423	5595	1
BLCA	ENSG00000177738	hsa-mir-101	5591	1
BLCA	ENSG00000231721	hsa-mir-744	55803	1
BLCA	ENSG00000258441	hsa-mir-21	55802	1
BLCA	ENSG00000244879	hsa-mir-21	55802	1
BLCA	ENSG00000231889	hsa-mir-21	55802	1
BLCA	ENSG00000179743	hsa-mir-155	5569	1
BLCA	ENSG00000245532	hsa-mir-124	55571	1
BLCA	ENSG00000258441	hsa-mir-22	55320	1
BLCA	ENSG00000257167	hsa-mir-22	55320	1
BLCA	ENSG00000248092	hsa-mir-22	55320	1
BLCA	ENSG00000237517	hsa-mir-22	55320	1
BLCA	ENSG00000236036	hsa-mir-22	55320	1
BLCA	ENSG00000233723	hsa-mir-22	55320	1
BLCA	ENSG00000231889	hsa-mir-22	55320	1
BLCA	ENSG00000231074	hsa-mir-22	55320	1
BLCA	ENSG00000258441	hsa-mir-21	55193	1
BLCA	ENSG00000242622	hsa-mir-21	55193	1
BLCA	ENSG00000233723	hsa-mir-21	55193	1
BLCA	ENSG00000231889	hsa-mir-21	55193	1
BLCA	ENSG00000231074	hsa-mir-21	55193	1
BLCA	ENSG00000258441	hsa-mir-21	55023	1
BLCA	ENSG00000258441	hsa-mir-21	54764	1
BLCA	ENSG00000244879	hsa-mir-21	5316	1
BLCA	ENSG00000231721	hsa-mir-183	51667	1
BLCA	ENSG00000226751	hsa-mir-183	51667	1
BLCA	ENSG00000225953	hsa-mir-125a	51621	1
BLCA	ENSG00000223960	hsa-mir-125a	51621	1
BLCA	ENSG00000258441	hsa-mir-21	51592	1
BLCA	ENSG00000233723	hsa-mir-21	51592	1
BLCA	ENSG00000231721	hsa-mir-744	51225	1
BLCA	ENSG00000225953	hsa-mir-125a	51199	1
BLCA	ENSG00000179743	hsa-mir-29b	50809	1
BLCA	ENSG00000225953	hsa-mir-125a	5066	1
BLCA	ENSG00000177738	hsa-mir-101	5048	1
BLCA	ENSG00000225331	hsa-mir-107	4814	1
BLCA	ENSG00000258441	hsa-mir-22	4646	1
BLCA	ENSG00000236036	hsa-mir-22	4646	1
BLCA	ENSG00000226751	hsa-mir-877	4189	1
BLCA	ENSG00000225331	hsa-mir-130b	4154	1
BLCA	ENSG00000231721	hsa-mir-744	3903	1
BLCA	ENSG00000248092	hsa-mir-146b	3815	1
BLCA	ENSG00000245532	hsa-mir-124	373156	1
BLCA	ENSG00000259721	hsa-mir-324	3709	1
BLCA	ENSG00000237187	hsa-mir-324	3709	1
BLCA	ENSG00000225331	hsa-mir-324	3709	1
BLCA	ENSG00000262370	hsa-mir-124	3675	1
BLCA	ENSG00000258441	hsa-mir-21	3658	1
BLCA	ENSG00000253352	hsa-mir-21	3658	1
BLCA	ENSG00000244879	hsa-mir-21	3658	1
BLCA	ENSG00000242622	hsa-mir-21	3658	1
BLCA	ENSG00000233723	hsa-mir-21	3658	1
BLCA	ENSG00000231074	hsa-mir-21	3658	1
BLCA	ENSG00000258441	hsa-mir-21	3187	1
BLCA	ENSG00000244879	hsa-mir-21	3187	1
BLCA	ENSG00000236036	hsa-mir-22	3178	1
BLCA	ENSG00000257167	hsa-mir-22	3146	1
BLCA	ENSG00000237517	hsa-mir-22	3146	1
BLCA	ENSG00000236036	hsa-mir-22	3146	1
BLCA	ENSG00000236036	hsa-mir-22	3021	1
BLCA	ENSG00000245532	hsa-mir-124	284114	1
BLCA	ENSG00000258441	hsa-mir-21	26960	1
BLCA	ENSG00000233723	hsa-mir-21	26960	1
BLCA	ENSG00000231889	hsa-mir-21	26960	1
BLCA	ENSG00000258441	hsa-mir-21	25831	1
BLCA	ENSG00000253352	hsa-mir-21	25831	1
BLCA	ENSG00000242622	hsa-mir-21	25831	1
BLCA	ENSG00000233723	hsa-mir-21	25831	1
BLCA	ENSG00000231074	hsa-mir-21	25831	1
BLCA	ENSG00000242759	hsa-mir-29c	23621	1
BLCA	ENSG00000238198	hsa-mir-29c	23621	1
BLCA	ENSG00000237187	hsa-mir-29c	23621	1
BLCA	ENSG00000231889	hsa-mir-29c	23621	1
BLCA	ENSG00000231074	hsa-mir-29b	23621	1
BLCA	ENSG00000226419	hsa-mir-29c	23621	1
BLCA	ENSG00000225783	hsa-mir-29c	23621	1
BLCA	ENSG00000224687	hsa-mir-29c	23621	1
BLCA	ENSG00000223617	hsa-mir-10a	23589	1
BLCA	ENSG00000244879	hsa-mir-21	23548	1
BLCA	ENSG00000231721	hsa-mir-744	23406	1
BLCA	ENSG00000224897	hsa-mir-142	23174	1
BLCA	ENSG00000179743	hsa-mir-221	23126	1
BLCA	ENSG00000258441	hsa-mir-21	23112	1
BLCA	ENSG00000244879	hsa-mir-21	23112	1
BLCA	ENSG00000258441	hsa-mir-21	23097	1
BLCA	ENSG00000244879	hsa-mir-21	23097	1
BLCA	ENSG00000226751	hsa-mir-183	2308	1
BLCA	ENSG00000179743	hsa-mir-155	23028	1
BLCA	ENSG00000258441	hsa-mir-21	22903	1
BLCA	ENSG00000258441	hsa-mir-21	22902	1
BLCA	ENSG00000262370	hsa-mir-129	2120	1
BLCA	ENSG00000262370	hsa-mir-124	201266	1
BLCA	ENSG00000245532	hsa-mir-124	201266	1
BLCA	ENSG00000258441	hsa-mir-21	192670	1
BLCA	ENSG00000253352	hsa-mir-21	192670	1
BLCA	ENSG00000244879	hsa-mir-21	192670	1
BLCA	ENSG00000242622	hsa-mir-21	192670	1
BLCA	ENSG00000233723	hsa-mir-21	192670	1
BLCA	ENSG00000231074	hsa-mir-21	192670	1
BLCA	ENSG00000179743	hsa-mir-155	1917	1
BLCA	ENSG00000257167	hsa-mir-22	1870	1
BLCA	ENSG00000237517	hsa-mir-22	1870	1
BLCA	ENSG00000236036	hsa-mir-22	1870	1
BLCA	ENSG00000231889	hsa-mir-22	1870	1
BLCA	ENSG00000215190	hsa-mir-22	1870	1
BLCA	ENSG00000262370	hsa-mir-877	1831	1
BLCA	ENSG00000235831	hsa-mir-877	1831	1
BLCA	ENSG00000231486	hsa-mir-877	1831	1
BLCA	ENSG00000226751	hsa-mir-877	1831	1
BLCA	ENSG00000214407	hsa-mir-18a	1831	1
BLCA	ENSG00000205632	hsa-mir-18a	1831	1
BLCA	ENSG00000236412	hsa-mir-155	178	1
BLCA	ENSG00000231721	hsa-mir-33a	147463	1
BLCA	ENSG00000237943	hsa-mir-335	147138	1
BLCA	ENSG00000225331	hsa-mir-130b	1435	1
BLCA	ENSG00000204054	hsa-mir-130b	1435	1
BLCA	ENSG00000237517	hsa-mir-22	140710	1
BLCA	ENSG00000236036	hsa-mir-22	140710	1
BLCA	ENSG00000231889	hsa-mir-29c	139886	1
BLCA	ENSG00000226856	hsa-mir-29c	139886	1
BLCA	ENSG00000224687	hsa-mir-29c	139886	1
BLCA	ENSG00000259959	hsa-mir-22	134553	1
BLCA	ENSG00000258441	hsa-mir-22	134553	1
BLCA	ENSG00000248092	hsa-mir-22	134553	1
BLCA	ENSG00000237457	hsa-mir-22	134553	1
BLCA	ENSG00000231889	hsa-mir-22	134553	1
BLCA	ENSG00000231074	hsa-mir-22	134553	1
BLCA	ENSG00000262370	hsa-mir-124	1326	1
BLCA	ENSG00000227634	hsa-mir-29c	1294	1
BLCA	ENSG00000179743	hsa-mir-29b	124245	1
BLCA	ENSG00000227634	hsa-mir-29c	11339	1
BLCA	ENSG00000177738	hsa-mir-101	11004	1
BLCA	ENSG00000237943	hsa-mir-335	10870	1
BLCA	ENSG00000227634	hsa-mir-29c	10797	1
BLCA	ENSG00000231721	hsa-mir-149	10437	1
BLCA	ENSG00000179743	hsa-mir-221	1028	1
BLCA	ENSG00000246430	hsa-mir-375	10184	1
BLCA	ENSG00000231574	hsa-mir-93	10184	1
BLCA	ENSG00000224137	hsa-mir-93	10184	1
BLCA	ENSG00000204054	hsa-mir-375	10184	1
BLCA	ENSG00000186594	hsa-mir-375	10184	1
BLCA	ENSG00000262370	hsa-mir-124	10095	1

## Sheet: BRCA
Cancer_type	LncRNA(Ensembl ID)	miRNA	mRNA(Gene ID)	shared miRNA number
BRCA	ENSG00000179523	hsa-mir-93, hsa-mir-130b	94241	2
BRCA	ENSG00000177640	hsa-mir-18a	4077	1
BRCA	ENSG00000245532	hsa-mir-18a	4077	1
BRCA	ENSG00000179523	hsa-mir-18a	4077	1
BRCA	ENSG00000179523	hsa-mir-18a	23389	1
BRCA	ENSG00000179523	hsa-mir-18a	79770	1
BRCA	ENSG00000245532	hsa-mir-18a	113235	1
BRCA	ENSG00000260032	hsa-mir-18a	113235	1
BRCA	ENSG00000179523	hsa-mir-18a	113235	1
BRCA	ENSG00000245532	hsa-mir-106b	57698	1
BRCA	ENSG00000179523	hsa-mir-130b	2145	1
BRCA	ENSG00000245532	hsa-mir-130b	94241	1
BRCA	ENSG00000250903	hsa-mir-92a	26018	1
BRCA	ENSG00000245532	hsa-mir-92a	26018	1
BRCA	ENSG00000204054	hsa-mir-92a	26018	1
BRCA	ENSG00000243701	hsa-mir-532	27125	1
BRCA	ENSG00000245532	hsa-mir-532	254013	1
BRCA	ENSG00000179523	hsa-mir-532	254013	1
BRCA	ENSG00000250903	hsa-mir-532	254013	1
BRCA	ENSG00000243701	hsa-mir-532	254013	1
BRCA	ENSG00000260009	hsa-mir-532	254013	1
BRCA	ENSG00000245532	hsa-mir-128	80315	1
BRCA	ENSG00000255455	hsa-mir-421	153222	1

## Sheet: CESC
Cancer_type	LncRNA(Ensembl ID)	miRNA	mRNA(Gene ID)	shared miRNA number
CESC	ENSG00000238164	hsa-mir-744, hsa-mir-760	8566	2
CESC	ENSG00000204362	hsa-mir-186	90	1
CESC	ENSG00000204362	hsa-mir-186	7798	1
CESC	ENSG00000204362	hsa-mir-186	23543	1
CESC	ENSG00000204362	hsa-mir-25	202	1
CESC	ENSG00000233137	hsa-mir-155	1374	1
CESC	ENSG00000237187	hsa-mir-155	1374	1
CESC	ENSG00000233137	hsa-mir-155	6938	1
CESC	ENSG00000259275	hsa-mir-155	6938	1
CESC	ENSG00000237187	hsa-mir-155	6938	1
CESC	ENSG00000250366	hsa-mir-224	411	1
CESC	ENSG00000231028	hsa-mir-224	411	1
CESC	ENSG00000260032	hsa-mir-16	463	1
CESC	ENSG00000258583	hsa-mir-16	463	1
CESC	ENSG00000237187	hsa-mir-16	463	1
CESC	ENSG00000258583	hsa-mir-16	862	1
CESC	ENSG00000258583	hsa-mir-16	1282	1
CESC	ENSG00000258583	hsa-mir-16	1656	1
CESC	ENSG00000260032	hsa-mir-16	3798	1
CESC	ENSG00000258583	hsa-mir-16	3798	1
CESC	ENSG00000260032	hsa-mir-16	3912	1
CESC	ENSG00000260032	hsa-mir-16	4853	1
CESC	ENSG00000260032	hsa-mir-16	4891	1
CESC	ENSG00000258583	hsa-mir-16	4891	1
CESC	ENSG00000258583	hsa-mir-16	7474	1
CESC	ENSG00000260032	hsa-mir-16	8396	1
CESC	ENSG00000237187	hsa-mir-16	8396	1
CESC	ENSG00000258583	hsa-mir-16	8434	1
CESC	ENSG00000260032	hsa-mir-16	9101	1
CESC	ENSG00000258583	hsa-mir-16	10395	1
CESC	ENSG00000260032	hsa-mir-16	23195	1
CESC	ENSG00000258583	hsa-mir-16	23195	1
CESC	ENSG00000237187	hsa-mir-16	23195	1
CESC	ENSG00000260032	hsa-mir-16	23201	1
CESC	ENSG00000237187	hsa-mir-16	23201	1
CESC	ENSG00000258583	hsa-mir-16	23499	1
CESC	ENSG00000260032	hsa-mir-16	23509	1
CESC	ENSG00000258583	hsa-mir-16	23509	1
CESC	ENSG00000260032	hsa-mir-16	23534	1
CESC	ENSG00000258583	hsa-mir-16	23534	1
CESC	ENSG00000258583	hsa-mir-16	51715	1
CESC	ENSG00000260032	hsa-mir-16	51809	1
CESC	ENSG00000258583	hsa-mir-16	51809	1
CESC	ENSG00000258583	hsa-mir-16	54796	1
CESC	ENSG00000260032	hsa-mir-16	55066	1
CESC	ENSG00000258583	hsa-mir-16	55066	1
CESC	ENSG00000260032	hsa-mir-16	55218	1
CESC	ENSG00000258583	hsa-mir-16	55218	1
CESC	ENSG00000258583	hsa-mir-16	55677	1
CESC	ENSG00000260032	hsa-mir-16	57498	1
CESC	ENSG00000258583	hsa-mir-16	57498	1
CESC	ENSG00000237187	hsa-mir-16	57498	1
CESC	ENSG00000258583	hsa-mir-16	85458	1
CESC	ENSG00000236537	hsa-mir-192	667	1
CESC	ENSG00000236537	hsa-mir-192	1062	1
CESC	ENSG00000236537	hsa-mir-192	1654	1
CESC	ENSG00000236537	hsa-mir-192	1965	1
CESC	ENSG00000236537	hsa-mir-192	2074	1
CESC	ENSG00000236537	hsa-mir-192	2643	1
CESC	ENSG00000236537	hsa-mir-192	3556	1
CESC	ENSG00000236537	hsa-mir-192	5791	1
CESC	ENSG00000236537	hsa-mir-192	5861	1
CESC	ENSG00000236537	hsa-mir-192	7752	1
CESC	ENSG00000236537	hsa-mir-192	7804	1
CESC	ENSG00000236537	hsa-mir-192	8577	1
CESC	ENSG00000236537	hsa-mir-192	8761	1
CESC	ENSG00000236537	hsa-mir-192	9953	1
CESC	ENSG00000236537	hsa-mir-192	10112	1
CESC	ENSG00000236537	hsa-mir-192	10391	1
CESC	ENSG00000236537	hsa-mir-192	23307	1
CESC	ENSG00000236537	hsa-mir-192	23405	1
CESC	ENSG00000236537	hsa-mir-192	25939	1
CESC	ENSG00000236537	hsa-mir-192	26190	1
CESC	ENSG00000236537	hsa-mir-192	29841	1
CESC	ENSG00000236537	hsa-mir-192	29899	1
CESC	ENSG00000236537	hsa-mir-192	30849	1
CESC	ENSG00000236537	hsa-mir-192	51199	1
CESC	ENSG00000236537	hsa-mir-192	54443	1
CESC	ENSG00000236537	hsa-mir-192	54602	1
CESC	ENSG00000236537	hsa-mir-192	55159	1
CESC	ENSG00000236537	hsa-mir-192	55632	1
CESC	ENSG00000236537	hsa-mir-192	55841	1
CESC	ENSG00000236537	hsa-mir-192	57089	1
CESC	ENSG00000236537	hsa-mir-192	57157	1
CESC	ENSG00000236537	hsa-mir-192	60481	1
CESC	ENSG00000236537	hsa-mir-192	65125	1
CESC	ENSG00000236537	hsa-mir-192	79830	1
CESC	ENSG00000236537	hsa-mir-192	79871	1
CESC	ENSG00000236537	hsa-mir-192	79944	1
CESC	ENSG00000236537	hsa-mir-192	81610	1
CESC	ENSG00000236537	hsa-mir-192	83956	1
CESC	ENSG00000236537	hsa-mir-192	84230	1
CESC	ENSG00000236537	hsa-mir-192	84641	1
CESC	ENSG00000236537	hsa-mir-192	84896	1
CESC	ENSG00000236537	hsa-mir-192	91408	1
CESC	ENSG00000236537	hsa-mir-192	150468	1
CESC	ENSG00000236537	hsa-mir-192	151011	1
CESC	ENSG00000236537	hsa-mir-192	160418	1
CESC	ENSG00000236537	hsa-mir-192	255919	1
CESC	ENSG00000245748	hsa-mir-342	5793	1
CESC	ENSG00000233137	hsa-mir-342	5793	1
CESC	ENSG00000142396	hsa-mir-142	990	1
CESC	ENSG00000247400	hsa-mir-142	990	1
CESC	ENSG00000233396	hsa-mir-142	2239	1
CESC	ENSG00000261728	hsa-mir-142	2239	1
CESC	ENSG00000258583	hsa-mir-142	2239	1
CESC	ENSG00000231028	hsa-mir-142	2239	1
CESC	ENSG00000248092	hsa-mir-142	2239	1
CESC	ENSG00000258583	hsa-mir-142	7105	1
CESC	ENSG00000231028	hsa-mir-142	7105	1
CESC	ENSG00000142396	hsa-mir-142	7776	1
CESC	ENSG00000228906	hsa-mir-142	7776	1
CESC	ENSG00000237187	hsa-mir-142	7776	1
CESC	ENSG00000247373	hsa-mir-142	7776	1
CESC	ENSG00000247400	hsa-mir-142	7776	1
CESC	ENSG00000258583	hsa-mir-142	7776	1
CESC	ENSG00000246982	hsa-mir-142	7776	1
CESC	ENSG00000259884	hsa-mir-142	7776	1
CESC	ENSG00000233396	hsa-mir-142	8842	1
CESC	ENSG00000231028	hsa-mir-142	8842	1
CESC	ENSG00000142396	hsa-mir-142	9668	1
CESC	ENSG00000228906	hsa-mir-142	9668	1
CESC	ENSG00000247373	hsa-mir-142	9668	1
CESC	ENSG00000246982	hsa-mir-142	9668	1
CESC	ENSG00000259884	hsa-mir-142	9668	1
CESC	ENSG00000142396	hsa-mir-142	23174	1
CESC	ENSG00000228906	hsa-mir-142	23174	1
CESC	ENSG00000237187	hsa-mir-142	23174	1
CESC	ENSG00000247373	hsa-mir-142	23174	1
CESC	ENSG00000247400	hsa-mir-142	23174	1
CESC	ENSG00000258583	hsa-mir-142	23174	1
CESC	ENSG00000259884	hsa-mir-142	23174	1
CESC	ENSG00000233396	hsa-mir-142	51141	1
CESC	ENSG00000142396	hsa-mir-142	51141	1
CESC	ENSG00000247400	hsa-mir-142	51141	1
CESC	ENSG00000258583	hsa-mir-142	51141	1
CESC	ENSG00000142396	hsa-mir-142	80255	1
CESC	ENSG00000228906	hsa-mir-142	80255	1
CESC	ENSG00000251127	hsa-mir-142	80255	1
CESC	ENSG00000247373	hsa-mir-142	80255	1
CESC	ENSG00000247400	hsa-mir-142	80255	1
CESC	ENSG00000258583	hsa-mir-142	80255	1
CESC	ENSG00000198221	hsa-mir-142	80255	1
CESC	ENSG00000259884	hsa-mir-142	80255	1
CESC	ENSG00000233396	hsa-mir-142	94134	1
CESC	ENSG00000228906	hsa-mir-142	94134	1
CESC	ENSG00000237187	hsa-mir-142	94134	1
CESC	ENSG00000261728	hsa-mir-142	94134	1
CESC	ENSG00000247373	hsa-mir-142	94134	1
CESC	ENSG00000247400	hsa-mir-142	94134	1
CESC	ENSG00000198221	hsa-mir-142	94134	1
CESC	ENSG00000260032	hsa-let-7g	5903	1
CESC	ENSG00000247134	hsa-mir-106a	140885	1
CESC	ENSG00000260032	hsa-mir-29b	1786	1
CESC	ENSG00000228223	hsa-mir-29b	1786	1
CESC	ENSG00000228223	hsa-mir-29b	11113	1
CESC	ENSG00000237187	hsa-mir-29b	22828	1
CESC	ENSG00000260032	hsa-mir-29b	22828	1
CESC	ENSG00000228223	hsa-mir-29b	22828	1
CESC	ENSG00000260032	hsa-mir-29b	23556	1
CESC	ENSG00000228223	hsa-mir-29b	23556	1
CESC	ENSG00000260032	hsa-mir-29b	79665	1
CESC	ENSG00000228223	hsa-mir-29b	79665	1
CESC	ENSG00000238164	hsa-mir-744	1831	1
CESC	ENSG00000238164	hsa-mir-744	4061	1
CESC	ENSG00000238164	hsa-mir-744	11186	1
CESC	ENSG00000224596	hsa-mir-744	27106	1
CESC	ENSG00000238164	hsa-mir-744	27106	1
CESC	ENSG00000238164	hsa-mir-744	51225	1
CESC	ENSG00000238164	hsa-mir-744	729230	1
CESC	ENSG00000259727	hsa-mir-23b	2316	1
CESC	ENSG00000259577	hsa-mir-23b	3716	1
CESC	ENSG00000259727	hsa-mir-23b	5351	1
CESC	ENSG00000259727	hsa-mir-23b	53373	1
CESC	ENSG00000223799	hsa-mir-23b	53373	1
CESC	ENSG00000259727	hsa-mir-23b	90411	1
CESC	ENSG00000259577	hsa-mir-23b	90411	1
CESC	ENSG00000215447	hsa-mir-590	3572	1
CESC	ENSG00000215447	hsa-mir-590	6443	1
CESC	ENSG00000215447	hsa-mir-590	7048	1
CESC	ENSG00000215447	hsa-mir-590	23389	1
CESC	ENSG00000215447	hsa-mir-590	57532	1
CESC	ENSG00000260655	hsa-mir-193b	4602	1
CESC	ENSG00000260655	hsa-mir-193b	7551	1
CESC	ENSG00000260655	hsa-mir-193b	9467	1
CESC	ENSG00000260655	hsa-mir-193b	51176	1
CESC	ENSG00000260655	hsa-mir-193b	80303	1
CESC	ENSG00000260655	hsa-mir-193b	84275	1
CESC	ENSG00000260655	hsa-mir-193b	115703	1
CESC	ENSG00000204362	hsa-mir-362	5770	1
CESC	ENSG00000259840	hsa-mir-760	89941	1
CESC	ENSG00000238164	hsa-mir-760	89941	1
CESC	ENSG00000235703	hsa-mir-7	414152	1
CESC	ENSG00000224660	hsa-mir-7	414152	1
CESC	ENSG00000229180	hsa-mir-7	414152	1
CESC	ENSG00000260396	hsa-mir-7	414152	1
CESC	ENSG00000255571	hsa-mir-766	23492	1

## Sheet: HNSC
Cancer_type	LncRNA(Ensembl ID)	miRNA	mRNA(Gene ID)	shared miRNA number
HNSC	ENSG00000247556	hsa-mir-181b, hsa-mir-31	8295	2
HNSC	ENSG00000222041	hsa-mir-200a, hsa-mir-429	6464	2
HNSC	ENSG00000249673	hsa-mir-125b, hsa-mir-99a	2137	2
HNSC	ENSG00000261754	hsa-mir-454	9968	1
HNSC	ENSG00000255864	hsa-mir-31	9968	1
HNSC	ENSG00000249896	hsa-mir-454	9968	1
HNSC	ENSG00000247556	hsa-mir-31	9968	1
HNSC	ENSG00000246430	hsa-mir-454	9968	1
HNSC	ENSG00000236537	hsa-mir-454	9968	1
HNSC	ENSG00000233060	hsa-mir-31	9968	1
HNSC	ENSG00000231889	hsa-mir-31	9968	1
HNSC	ENSG00000227372	hsa-mir-31	9968	1
HNSC	ENSG00000224652	hsa-mir-31	9968	1
HNSC	ENSG00000205056	hsa-mir-31	9968	1
HNSC	ENSG00000198468	hsa-mir-31	9968	1
HNSC	ENSG00000182648	hsa-mir-31	9968	1
HNSC	ENSG00000179523	hsa-mir-31	9968	1
HNSC	ENSG00000260655	hsa-mir-193b	9939	1
HNSC	ENSG00000247828	hsa-mir-193b	9939	1
HNSC	ENSG00000244879	hsa-mir-193b	9939	1
HNSC	ENSG00000235954	hsa-mir-193b	9939	1
HNSC	ENSG00000229891	hsa-mir-193b	9939	1
HNSC	ENSG00000224660	hsa-mir-193b	9939	1
HNSC	ENSG00000215908	hsa-mir-193b	9939	1
HNSC	ENSG00000212766	hsa-mir-193b	9939	1
HNSC	ENSG00000203645	hsa-mir-193b	9939	1
HNSC	ENSG00000260655	hsa-mir-193b	9925	1
HNSC	ENSG00000259673	hsa-mir-193b	9925	1
HNSC	ENSG00000248092	hsa-mir-193b	9925	1
HNSC	ENSG00000247828	hsa-mir-193b	9925	1
HNSC	ENSG00000246022	hsa-mir-193b	9925	1
HNSC	ENSG00000235954	hsa-mir-193b	9925	1
HNSC	ENSG00000233137	hsa-mir-193b	9925	1
HNSC	ENSG00000229891	hsa-mir-193b	9925	1
HNSC	ENSG00000224660	hsa-mir-193b	9925	1
HNSC	ENSG00000261126	hsa-mir-193b	9918	1
HNSC	ENSG00000260808	hsa-mir-193b	9918	1
HNSC	ENSG00000260655	hsa-mir-193b	9918	1
HNSC	ENSG00000259673	hsa-mir-193b	9918	1
HNSC	ENSG00000248092	hsa-mir-193b	9918	1
HNSC	ENSG00000244879	hsa-mir-193b	9918	1
HNSC	ENSG00000242622	hsa-mir-193b	9918	1
HNSC	ENSG00000237637	hsa-mir-193b	9918	1
HNSC	ENSG00000233137	hsa-mir-193b	9918	1
HNSC	ENSG00000231889	hsa-mir-193b	9918	1
HNSC	ENSG00000215908	hsa-mir-193b	9918	1
HNSC	ENSG00000212766	hsa-mir-193b	9918	1
HNSC	ENSG00000179523	hsa-mir-193b	9918	1
HNSC	ENSG00000260655	hsa-mir-193b	9917	1
HNSC	ENSG00000259673	hsa-mir-193b	9917	1
HNSC	ENSG00000248092	hsa-mir-193b	9917	1
HNSC	ENSG00000246022	hsa-mir-193b	9917	1
HNSC	ENSG00000244879	hsa-mir-193b	9917	1
HNSC	ENSG00000242622	hsa-mir-193b	9917	1
HNSC	ENSG00000237637	hsa-mir-193b	9917	1
HNSC	ENSG00000233137	hsa-mir-193b	9917	1
HNSC	ENSG00000231889	hsa-mir-193b	9917	1
HNSC	ENSG00000230454	hsa-mir-193b	9917	1
HNSC	ENSG00000229891	hsa-mir-193b	9917	1
HNSC	ENSG00000224189	hsa-mir-193b	9917	1
HNSC	ENSG00000215908	hsa-mir-193b	9917	1
HNSC	ENSG00000212766	hsa-mir-193b	9917	1
HNSC	ENSG00000179523	hsa-mir-193b	9917	1
HNSC	ENSG00000260655	hsa-mir-193b	9909	1
HNSC	ENSG00000259673	hsa-mir-193b	9909	1
HNSC	ENSG00000248092	hsa-mir-193b	9909	1
HNSC	ENSG00000246022	hsa-mir-193b	9909	1
HNSC	ENSG00000245685	hsa-mir-193b	9909	1
HNSC	ENSG00000244879	hsa-mir-193b	9909	1
HNSC	ENSG00000242622	hsa-mir-193b	9909	1
HNSC	ENSG00000240219	hsa-mir-193b	9909	1
HNSC	ENSG00000235954	hsa-mir-193b	9909	1
HNSC	ENSG00000233137	hsa-mir-193b	9909	1
HNSC	ENSG00000231889	hsa-mir-193b	9909	1
HNSC	ENSG00000230454	hsa-mir-193b	9909	1
HNSC	ENSG00000229891	hsa-mir-193b	9909	1
HNSC	ENSG00000224660	hsa-mir-193b	9909	1
HNSC	ENSG00000224189	hsa-mir-193b	9909	1
HNSC	ENSG00000215908	hsa-mir-193b	9909	1
HNSC	ENSG00000212766	hsa-mir-193b	9909	1
HNSC	ENSG00000179523	hsa-mir-193b	9909	1
HNSC	ENSG00000247556	hsa-mir-31	9847	1
HNSC	ENSG00000233060	hsa-mir-31	9847	1
HNSC	ENSG00000231889	hsa-mir-31	9847	1
HNSC	ENSG00000229891	hsa-mir-31	9847	1
HNSC	ENSG00000228775	hsa-mir-31	9847	1
HNSC	ENSG00000224660	hsa-mir-31	9847	1
HNSC	ENSG00000224652	hsa-mir-31	9847	1
HNSC	ENSG00000205056	hsa-mir-31	9847	1
HNSC	ENSG00000198468	hsa-mir-31	9847	1
HNSC	ENSG00000182648	hsa-mir-31	9847	1
HNSC	ENSG00000179523	hsa-mir-31	9847	1
HNSC	ENSG00000260655	hsa-mir-193b	9802	1
HNSC	ENSG00000259673	hsa-mir-193b	9802	1
HNSC	ENSG00000246526	hsa-mir-193b	9802	1
HNSC	ENSG00000233137	hsa-mir-193b	9802	1
HNSC	ENSG00000260808	hsa-mir-193b	9772	1
HNSC	ENSG00000260655	hsa-mir-193b	9772	1
HNSC	ENSG00000259673	hsa-mir-193b	9772	1
HNSC	ENSG00000248092	hsa-mir-193b	9772	1
HNSC	ENSG00000246022	hsa-mir-193b	9772	1
HNSC	ENSG00000244879	hsa-mir-193b	9772	1
HNSC	ENSG00000242622	hsa-mir-193b	9772	1
HNSC	ENSG00000237637	hsa-mir-193b	9772	1
HNSC	ENSG00000235954	hsa-mir-193b	9772	1
HNSC	ENSG00000231889	hsa-mir-193b	9772	1
HNSC	ENSG00000230454	hsa-mir-193b	9772	1
HNSC	ENSG00000229891	hsa-mir-193b	9772	1
HNSC	ENSG00000224189	hsa-mir-193b	9772	1
HNSC	ENSG00000215908	hsa-mir-193b	9772	1
HNSC	ENSG00000212766	hsa-mir-193b	9772	1
HNSC	ENSG00000179523	hsa-mir-193b	9772	1
HNSC	ENSG00000261126	hsa-mir-193b	9735	1
HNSC	ENSG00000260655	hsa-mir-193b	9735	1
HNSC	ENSG00000259673	hsa-mir-193b	9735	1
HNSC	ENSG00000248092	hsa-mir-193b	9735	1
HNSC	ENSG00000247828	hsa-mir-193b	9735	1
HNSC	ENSG00000245685	hsa-mir-193b	9735	1
HNSC	ENSG00000244879	hsa-mir-193b	9735	1
HNSC	ENSG00000242622	hsa-mir-193b	9735	1
HNSC	ENSG00000240219	hsa-mir-193b	9735	1
HNSC	ENSG00000237637	hsa-mir-193b	9735	1
HNSC	ENSG00000235954	hsa-mir-193b	9735	1
HNSC	ENSG00000233137	hsa-mir-193b	9735	1
HNSC	ENSG00000231889	hsa-mir-193b	9735	1
HNSC	ENSG00000230454	hsa-mir-193b	9735	1
HNSC	ENSG00000229891	hsa-mir-193b	9735	1
HNSC	ENSG00000224660	hsa-mir-193b	9735	1
HNSC	ENSG00000215908	hsa-mir-193b	9735	1
HNSC	ENSG00000212766	hsa-mir-193b	9735	1
HNSC	ENSG00000203645	hsa-mir-193b	9735	1
HNSC	ENSG00000179523	hsa-mir-193b	9735	1
HNSC	ENSG00000235499	hsa-mir-20a	9710	1
HNSC	ENSG00000260655	hsa-mir-193b	9700	1
HNSC	ENSG00000259673	hsa-mir-193b	9700	1
HNSC	ENSG00000248092	hsa-mir-193b	9700	1
HNSC	ENSG00000247828	hsa-mir-193b	9700	1
HNSC	ENSG00000245685	hsa-mir-193b	9700	1
HNSC	ENSG00000244879	hsa-mir-193b	9700	1
HNSC	ENSG00000242622	hsa-mir-193b	9700	1
HNSC	ENSG00000240219	hsa-mir-193b	9700	1
HNSC	ENSG00000235954	hsa-mir-193b	9700	1
HNSC	ENSG00000229891	hsa-mir-193b	9700	1
HNSC	ENSG00000224660	hsa-mir-193b	9700	1
HNSC	ENSG00000179523	hsa-mir-193b	9700	1
HNSC	ENSG00000259673	hsa-mir-193b	9648	1
HNSC	ENSG00000248092	hsa-mir-193b	9648	1
HNSC	ENSG00000246022	hsa-mir-193b	9648	1
HNSC	ENSG00000245685	hsa-mir-193b	9648	1
HNSC	ENSG00000244879	hsa-mir-193b	9648	1
HNSC	ENSG00000242622	hsa-mir-193b	9648	1
HNSC	ENSG00000240219	hsa-mir-193b	9648	1
HNSC	ENSG00000233137	hsa-mir-193b	9648	1
HNSC	ENSG00000231889	hsa-mir-193b	9648	1
HNSC	ENSG00000230454	hsa-mir-193b	9648	1
HNSC	ENSG00000224189	hsa-mir-193b	9648	1
HNSC	ENSG00000179523	hsa-mir-193b	9648	1
HNSC	ENSG00000235499	hsa-mir-20a	9612	1
HNSC	ENSG00000229891	hsa-mir-193b	9582	1
HNSC	ENSG00000260655	hsa-mir-193b	9527	1
HNSC	ENSG00000259673	hsa-mir-193b	9527	1
HNSC	ENSG00000248092	hsa-mir-193b	9527	1
HNSC	ENSG00000246526	hsa-mir-193b	9527	1
HNSC	ENSG00000246022	hsa-mir-193b	9527	1
HNSC	ENSG00000244879	hsa-mir-193b	9527	1
HNSC	ENSG00000233137	hsa-mir-193b	9527	1
HNSC	ENSG00000230454	hsa-mir-193b	9527	1
HNSC	ENSG00000223799	hsa-mir-193b	9527	1
HNSC	ENSG00000260655	hsa-mir-193b	9467	1
HNSC	ENSG00000259673	hsa-mir-193b	9467	1
HNSC	ENSG00000248092	hsa-mir-193b	9467	1
HNSC	ENSG00000246526	hsa-mir-193b	9467	1
HNSC	ENSG00000246022	hsa-mir-193b	9467	1
HNSC	ENSG00000245685	hsa-mir-193b	9467	1
HNSC	ENSG00000240219	hsa-mir-193b	9467	1
HNSC	ENSG00000237187	hsa-mir-193b	9467	1
HNSC	ENSG00000235954	hsa-mir-193b	9467	1
HNSC	ENSG00000233354	hsa-mir-193b	9467	1
HNSC	ENSG00000233137	hsa-mir-193b	9467	1
HNSC	ENSG00000231889	hsa-mir-193b	9467	1
HNSC	ENSG00000230454	hsa-mir-193b	9467	1
HNSC	ENSG00000229891	hsa-mir-193b	9467	1
HNSC	ENSG00000224660	hsa-mir-193b	9467	1
HNSC	ENSG00000223799	hsa-mir-193b	9467	1
HNSC	ENSG00000212766	hsa-mir-193b	9467	1
HNSC	ENSG00000179523	hsa-mir-193b	9467	1
HNSC	ENSG00000261126	hsa-mir-193b	92370	1
HNSC	ENSG00000260808	hsa-mir-193b	92370	1
HNSC	ENSG00000260655	hsa-mir-193b	92370	1
HNSC	ENSG00000259673	hsa-mir-193b	92370	1
HNSC	ENSG00000248092	hsa-mir-193b	92370	1
HNSC	ENSG00000246022	hsa-mir-193b	92370	1
HNSC	ENSG00000245685	hsa-mir-193b	92370	1
HNSC	ENSG00000244879	hsa-mir-193b	92370	1
HNSC	ENSG00000242622	hsa-mir-193b	92370	1
HNSC	ENSG00000237637	hsa-mir-193b	92370	1
HNSC	ENSG00000237187	hsa-mir-193b	92370	1
HNSC	ENSG00000235954	hsa-mir-193b	92370	1
HNSC	ENSG00000233137	hsa-mir-193b	92370	1
HNSC	ENSG00000231889	hsa-mir-193b	92370	1
HNSC	ENSG00000230454	hsa-mir-193b	92370	1
HNSC	ENSG00000229891	hsa-mir-193b	92370	1
HNSC	ENSG00000224660	hsa-mir-193b	92370	1
HNSC	ENSG00000224189	hsa-mir-193b	92370	1
HNSC	ENSG00000223799	hsa-mir-193b	92370	1
HNSC	ENSG00000215908	hsa-mir-193b	92370	1
HNSC	ENSG00000212766	hsa-mir-193b	92370	1
HNSC	ENSG00000179523	hsa-mir-193b	92370	1
HNSC	ENSG00000229261	hsa-mir-146a	91683	1
HNSC	ENSG00000261126	hsa-mir-193b	9156	1
HNSC	ENSG00000260655	hsa-mir-193b	9156	1
HNSC	ENSG00000248092	hsa-mir-193b	9156	1
HNSC	ENSG00000247828	hsa-mir-193b	9156	1
HNSC	ENSG00000244879	hsa-mir-193b	9156	1
HNSC	ENSG00000237637	hsa-mir-193b	9156	1
HNSC	ENSG00000235954	hsa-mir-193b	9156	1
HNSC	ENSG00000230454	hsa-mir-193b	9156	1
HNSC	ENSG00000229891	hsa-mir-193b	9156	1
HNSC	ENSG00000224660	hsa-mir-193b	9156	1
HNSC	ENSG00000215908	hsa-mir-193b	9156	1
HNSC	ENSG00000212766	hsa-mir-193b	9156	1
HNSC	ENSG00000179523	hsa-mir-193b	9156	1
HNSC	ENSG00000215039	hsa-mir-455	9149	1
HNSC	ENSG00000204934	hsa-mir-455	9149	1
HNSC	ENSG00000261126	hsa-mir-193b	9110	1
HNSC	ENSG00000260808	hsa-mir-193b	9110	1
HNSC	ENSG00000260655	hsa-mir-193b	9110	1
HNSC	ENSG00000259673	hsa-mir-193b	9110	1
HNSC	ENSG00000248092	hsa-mir-193b	9110	1
HNSC	ENSG00000245685	hsa-mir-193b	9110	1
HNSC	ENSG00000244879	hsa-mir-193b	9110	1
HNSC	ENSG00000242622	hsa-mir-193b	9110	1
HNSC	ENSG00000237637	hsa-mir-193b	9110	1
HNSC	ENSG00000237187	hsa-mir-193b	9110	1
HNSC	ENSG00000235954	hsa-mir-193b	9110	1
HNSC	ENSG00000233137	hsa-mir-193b	9110	1
HNSC	ENSG00000231889	hsa-mir-193b	9110	1
HNSC	ENSG00000230454	hsa-mir-193b	9110	1
HNSC	ENSG00000229891	hsa-mir-193b	9110	1
HNSC	ENSG00000224660	hsa-mir-193b	9110	1
HNSC	ENSG00000224189	hsa-mir-193b	9110	1
HNSC	ENSG00000223799	hsa-mir-193b	9110	1
HNSC	ENSG00000215908	hsa-mir-193b	9110	1
HNSC	ENSG00000212766	hsa-mir-193b	9110	1
HNSC	ENSG00000179523	hsa-mir-193b	9110	1
HNSC	ENSG00000254211	hsa-mir-193b	9046	1
HNSC	ENSG00000246526	hsa-mir-193b	9046	1
HNSC	ENSG00000245685	hsa-mir-193b	9046	1
HNSC	ENSG00000224660	hsa-mir-193b	9046	1
HNSC	ENSG00000223799	hsa-mir-193b	9046	1
HNSC	ENSG00000259673	hsa-mir-193b	9031	1
HNSC	ENSG00000248092	hsa-mir-193b	9031	1
HNSC	ENSG00000244879	hsa-mir-193b	9031	1
HNSC	ENSG00000242622	hsa-mir-193b	9031	1
HNSC	ENSG00000233137	hsa-mir-193b	9031	1
HNSC	ENSG00000224189	hsa-mir-193b	9031	1
HNSC	ENSG00000204934	hsa-mir-455	8994	1
HNSC	ENSG00000237548	hsa-mir-9	8974	1
HNSC	ENSG00000260874	hsa-mir-18a	8925	1
HNSC	ENSG00000259673	hsa-mir-193b	8925	1
HNSC	ENSG00000248092	hsa-mir-193b	8925	1
HNSC	ENSG00000246022	hsa-mir-193b	8925	1
HNSC	ENSG00000245685	hsa-mir-193b	8925	1
HNSC	ENSG00000242622	hsa-mir-193b	8925	1
HNSC	ENSG00000233137	hsa-mir-193b	8925	1
HNSC	ENSG00000227372	hsa-mir-18a	8925	1
HNSC	ENSG00000223799	hsa-mir-193b	8925	1
HNSC	ENSG00000259673	hsa-mir-193b	8924	1
HNSC	ENSG00000248092	hsa-mir-193b	8924	1
HNSC	ENSG00000233137	hsa-mir-193b	8924	1
HNSC	ENSG00000224652	hsa-mir-31	8804	1
HNSC	ENSG00000259673	hsa-mir-193b	8799	1
HNSC	ENSG00000248092	hsa-mir-193b	8799	1
HNSC	ENSG00000224660	hsa-mir-193b	8799	1
HNSC	ENSG00000260655	hsa-mir-193b	875	1
HNSC	ENSG00000247828	hsa-mir-193b	875	1
HNSC	ENSG00000246022	hsa-mir-193b	875	1
HNSC	ENSG00000245685	hsa-mir-193b	875	1
HNSC	ENSG00000244879	hsa-mir-193b	875	1
HNSC	ENSG00000237637	hsa-mir-193b	875	1
HNSC	ENSG00000237187	hsa-mir-193b	875	1
HNSC	ENSG00000235954	hsa-mir-193b	875	1
HNSC	ENSG00000231889	hsa-mir-193b	875	1
HNSC	ENSG00000230454	hsa-mir-193b	875	1
HNSC	ENSG00000229891	hsa-mir-193b	875	1
HNSC	ENSG00000224660	hsa-mir-193b	875	1
HNSC	ENSG00000179523	hsa-mir-193b	875	1
HNSC	ENSG00000260874	hsa-mir-130a	864	1
HNSC	ENSG00000249896	hsa-mir-130a	864	1
HNSC	ENSG00000235499	hsa-mir-20a	861	1
HNSC	ENSG00000249673	hsa-mir-125b	85456	1
HNSC	ENSG00000237721	hsa-mir-125b	85456	1
HNSC	ENSG00000229261	hsa-mir-146a	85439	1
HNSC	ENSG00000249896	hsa-mir-503	85379	1
HNSC	ENSG00000247556	hsa-mir-503	85379	1
HNSC	ENSG00000229155	hsa-mir-503	85379	1
HNSC	ENSG00000260655	hsa-mir-193b	85378	1
HNSC	ENSG00000245685	hsa-mir-193b	85378	1
HNSC	ENSG00000244879	hsa-mir-193b	85378	1
HNSC	ENSG00000242622	hsa-mir-193b	85378	1
HNSC	ENSG00000240219	hsa-mir-193b	85378	1
HNSC	ENSG00000235954	hsa-mir-193b	85378	1
HNSC	ENSG00000231889	hsa-mir-193b	85378	1
HNSC	ENSG00000229891	hsa-mir-193b	85378	1
HNSC	ENSG00000224660	hsa-mir-193b	85378	1
HNSC	ENSG00000215908	hsa-mir-193b	85378	1
HNSC	ENSG00000179523	hsa-mir-193b	85378	1
HNSC	ENSG00000260655	hsa-mir-193b	84986	1
HNSC	ENSG00000259673	hsa-mir-193b	84986	1
HNSC	ENSG00000248092	hsa-mir-193b	84986	1
HNSC	ENSG00000244879	hsa-mir-193b	84986	1
HNSC	ENSG00000242622	hsa-mir-193b	84986	1
HNSC	ENSG00000235954	hsa-mir-193b	84986	1
HNSC	ENSG00000231889	hsa-mir-193b	84986	1
HNSC	ENSG00000230454	hsa-mir-193b	84986	1
HNSC	ENSG00000229891	hsa-mir-193b	84986	1
HNSC	ENSG00000224660	hsa-mir-193b	84986	1
HNSC	ENSG00000215908	hsa-mir-193b	84986	1
HNSC	ENSG00000212766	hsa-mir-193b	84986	1
HNSC	ENSG00000179523	hsa-mir-193b	84986	1
HNSC	ENSG00000204934	hsa-mir-455	8498	1
HNSC	ENSG00000260655	hsa-mir-193b	84913	1
HNSC	ENSG00000246526	hsa-mir-193b	84913	1
HNSC	ENSG00000246022	hsa-mir-193b	84913	1
HNSC	ENSG00000233354	hsa-mir-193b	84913	1
HNSC	ENSG00000231889	hsa-mir-193b	84913	1
HNSC	ENSG00000229891	hsa-mir-193b	84913	1
HNSC	ENSG00000179523	hsa-mir-193b	84913	1
HNSC	ENSG00000260655	hsa-mir-193b	8471	1
HNSC	ENSG00000259673	hsa-mir-193b	8471	1
HNSC	ENSG00000248092	hsa-mir-193b	8471	1
HNSC	ENSG00000244879	hsa-mir-193b	8471	1
HNSC	ENSG00000242622	hsa-mir-193b	8471	1
HNSC	ENSG00000237637	hsa-mir-193b	8471	1
HNSC	ENSG00000237187	hsa-mir-193b	8471	1
HNSC	ENSG00000235954	hsa-mir-193b	8471	1
HNSC	ENSG00000233137	hsa-mir-193b	8471	1
HNSC	ENSG00000231889	hsa-mir-193b	8471	1
HNSC	ENSG00000230454	hsa-mir-193b	8471	1
HNSC	ENSG00000212766	hsa-mir-193b	8471	1
HNSC	ENSG00000179523	hsa-mir-193b	8471	1
HNSC	ENSG00000261126	hsa-mir-193b	84515	1
HNSC	ENSG00000260655	hsa-mir-193b	84515	1
HNSC	ENSG00000259673	hsa-mir-193b	84515	1
HNSC	ENSG00000248092	hsa-mir-193b	84515	1
HNSC	ENSG00000247828	hsa-mir-193b	84515	1
HNSC	ENSG00000244879	hsa-mir-193b	84515	1
HNSC	ENSG00000242622	hsa-mir-193b	84515	1
HNSC	ENSG00000237637	hsa-mir-193b	84515	1
HNSC	ENSG00000235954	hsa-mir-193b	84515	1
HNSC	ENSG00000233137	hsa-mir-193b	84515	1
HNSC	ENSG00000231889	hsa-mir-193b	84515	1
HNSC	ENSG00000230454	hsa-mir-193b	84515	1
HNSC	ENSG00000224660	hsa-mir-193b	84515	1
HNSC	ENSG00000215908	hsa-mir-193b	84515	1
HNSC	ENSG00000212766	hsa-mir-193b	84515	1
HNSC	ENSG00000179523	hsa-mir-193b	84515	1
HNSC	ENSG00000260655	hsa-mir-193b	84275	1
HNSC	ENSG00000247828	hsa-mir-193b	84275	1
HNSC	ENSG00000244879	hsa-mir-193b	84275	1
HNSC	ENSG00000237187	hsa-mir-193b	84275	1
HNSC	ENSG00000235954	hsa-mir-193b	84275	1
HNSC	ENSG00000231889	hsa-mir-193b	84275	1
HNSC	ENSG00000230454	hsa-mir-193b	84275	1
HNSC	ENSG00000229891	hsa-mir-193b	84275	1
HNSC	ENSG00000224660	hsa-mir-193b	84275	1
HNSC	ENSG00000179523	hsa-mir-193b	84275	1
HNSC	ENSG00000260655	hsa-mir-193b	842	1
HNSC	ENSG00000259673	hsa-mir-193b	842	1
HNSC	ENSG00000247828	hsa-mir-193b	842	1
HNSC	ENSG00000246526	hsa-mir-193b	842	1
HNSC	ENSG00000246022	hsa-mir-193b	842	1
HNSC	ENSG00000245685	hsa-mir-193b	842	1
HNSC	ENSG00000244879	hsa-mir-193b	842	1
HNSC	ENSG00000235954	hsa-mir-193b	842	1
HNSC	ENSG00000231889	hsa-mir-193b	842	1
HNSC	ENSG00000229891	hsa-mir-193b	842	1
HNSC	ENSG00000224660	hsa-mir-193b	842	1
HNSC	ENSG00000179523	hsa-mir-193b	842	1
HNSC	ENSG00000229261	hsa-mir-23b	84058	1
HNSC	ENSG00000260808	hsa-mir-193b	83999	1
HNSC	ENSG00000260655	hsa-mir-193b	83999	1
HNSC	ENSG00000259673	hsa-mir-193b	83999	1
HNSC	ENSG00000254211	hsa-mir-193b	83999	1
HNSC	ENSG00000248092	hsa-mir-193b	83999	1
HNSC	ENSG00000246022	hsa-mir-193b	83999	1
HNSC	ENSG00000237637	hsa-mir-193b	83999	1
HNSC	ENSG00000235954	hsa-mir-193b	83999	1
HNSC	ENSG00000233137	hsa-mir-193b	83999	1
HNSC	ENSG00000229891	hsa-mir-193b	83999	1
HNSC	ENSG00000224660	hsa-mir-193b	83999	1
HNSC	ENSG00000223799	hsa-mir-193b	83999	1
HNSC	ENSG00000215908	hsa-mir-193b	83999	1
HNSC	ENSG00000212766	hsa-mir-193b	83999	1
HNSC	ENSG00000228775	hsa-mir-31	83931	1
HNSC	ENSG00000205056	hsa-mir-31	83931	1
HNSC	ENSG00000248092	hsa-mir-193b	83903	1
HNSC	ENSG00000244879	hsa-mir-193b	83903	1
HNSC	ENSG00000242622	hsa-mir-193b	83903	1
HNSC	ENSG00000233137	hsa-mir-193b	83903	1
HNSC	ENSG00000215908	hsa-mir-193b	83903	1
HNSC	ENSG00000179523	hsa-mir-193b	83903	1
HNSC	ENSG00000248092	hsa-mir-193b	83857	1
HNSC	ENSG00000245685	hsa-mir-193b	83857	1
HNSC	ENSG00000237187	hsa-mir-193b	83857	1
HNSC	ENSG00000235954	hsa-mir-193b	83857	1
HNSC	ENSG00000233137	hsa-mir-193b	83857	1
HNSC	ENSG00000231889	hsa-mir-193b	83857	1
HNSC	ENSG00000230454	hsa-mir-193b	83857	1
HNSC	ENSG00000179523	hsa-mir-193b	83857	1
HNSC	ENSG00000233060	hsa-mir-31	8295	1
HNSC	ENSG00000198468	hsa-mir-31	8295	1
HNSC	ENSG00000259673	hsa-mir-193b	8289	1
HNSC	ENSG00000248092	hsa-mir-193b	8289	1
HNSC	ENSG00000244879	hsa-mir-193b	8289	1
HNSC	ENSG00000242622	hsa-mir-193b	8289	1
HNSC	ENSG00000233137	hsa-mir-193b	8289	1
HNSC	ENSG00000224189	hsa-mir-193b	8289	1
HNSC	ENSG00000223799	hsa-mir-193b	8289	1
HNSC	ENSG00000261126	hsa-mir-193b	8208	1
HNSC	ENSG00000260655	hsa-mir-193b	8208	1
HNSC	ENSG00000259673	hsa-mir-193b	8208	1
HNSC	ENSG00000248092	hsa-mir-193b	8208	1
HNSC	ENSG00000247828	hsa-mir-193b	8208	1
HNSC	ENSG00000244879	hsa-mir-193b	8208	1
HNSC	ENSG00000235954	hsa-mir-193b	8208	1
HNSC	ENSG00000229891	hsa-mir-193b	8208	1
HNSC	ENSG00000224660	hsa-mir-193b	8208	1
HNSC	ENSG00000215908	hsa-mir-193b	8208	1
HNSC	ENSG00000212766	hsa-mir-193b	8208	1
HNSC	ENSG00000179523	hsa-mir-193b	8208	1
HNSC	ENSG00000262454	hsa-mir-29c	81706	1
HNSC	ENSG00000246022	hsa-mir-193b	81575	1
HNSC	ENSG00000237187	hsa-mir-193b	81575	1
HNSC	ENSG00000231889	hsa-mir-193b	81575	1
HNSC	ENSG00000249673	hsa-mir-125b	8091	1
HNSC	ENSG00000228649	hsa-let-7c	8091	1
HNSC	ENSG00000177410	hsa-let-7c	8091	1
HNSC	ENSG00000261126	hsa-mir-193b	80817	1
HNSC	ENSG00000260655	hsa-mir-193b	80817	1
HNSC	ENSG00000259673	hsa-mir-193b	80817	1
HNSC	ENSG00000248092	hsa-mir-193b	80817	1
HNSC	ENSG00000247828	hsa-mir-193b	80817	1
HNSC	ENSG00000245685	hsa-mir-193b	80817	1
HNSC	ENSG00000244879	hsa-mir-193b	80817	1
HNSC	ENSG00000242622	hsa-mir-193b	80817	1
HNSC	ENSG00000240219	hsa-mir-193b	80817	1
HNSC	ENSG00000235954	hsa-mir-193b	80817	1
HNSC	ENSG00000233137	hsa-mir-193b	80817	1
HNSC	ENSG00000231889	hsa-mir-193b	80817	1
HNSC	ENSG00000230454	hsa-mir-193b	80817	1
HNSC	ENSG00000229891	hsa-mir-193b	80817	1
HNSC	ENSG00000224660	hsa-mir-193b	80817	1
HNSC	ENSG00000215908	hsa-mir-193b	80817	1
HNSC	ENSG00000212766	hsa-mir-193b	80817	1
HNSC	ENSG00000179523	hsa-mir-193b	80817	1
HNSC	ENSG00000260655	hsa-mir-193b	80764	1
HNSC	ENSG00000235954	hsa-mir-193b	80764	1
HNSC	ENSG00000229891	hsa-mir-193b	80764	1
HNSC	ENSG00000224660	hsa-mir-193b	80764	1
HNSC	ENSG00000259673	hsa-mir-193b	80303	1
HNSC	ENSG00000248092	hsa-mir-193b	80303	1
HNSC	ENSG00000246022	hsa-mir-193b	80303	1
HNSC	ENSG00000237187	hsa-mir-193b	80303	1
HNSC	ENSG00000235954	hsa-mir-193b	80303	1
HNSC	ENSG00000231889	hsa-mir-193b	80303	1
HNSC	ENSG00000230454	hsa-mir-193b	80303	1
HNSC	ENSG00000224189	hsa-mir-193b	80303	1
HNSC	ENSG00000223799	hsa-mir-193b	80303	1
HNSC	ENSG00000179523	hsa-mir-193b	80303	1
HNSC	ENSG00000235499	hsa-mir-20a	8021	1
HNSC	ENSG00000261126	hsa-mir-193b	80010	1
HNSC	ENSG00000260655	hsa-mir-193b	80010	1
HNSC	ENSG00000259673	hsa-mir-193b	80010	1
HNSC	ENSG00000254211	hsa-mir-193b	80010	1
HNSC	ENSG00000248092	hsa-mir-193b	80010	1
HNSC	ENSG00000247828	hsa-mir-193b	80010	1
HNSC	ENSG00000246022	hsa-mir-193b	80010	1
HNSC	ENSG00000245685	hsa-mir-193b	80010	1
HNSC	ENSG00000244879	hsa-mir-193b	80010	1
HNSC	ENSG00000242622	hsa-mir-193b	80010	1
HNSC	ENSG00000240219	hsa-mir-193b	80010	1
HNSC	ENSG00000235954	hsa-mir-193b	80010	1
HNSC	ENSG00000233137	hsa-mir-193b	80010	1
HNSC	ENSG00000231889	hsa-mir-193b	80010	1
HNSC	ENSG00000230454	hsa-mir-193b	80010	1
HNSC	ENSG00000229891	hsa-mir-193b	80010	1
HNSC	ENSG00000224660	hsa-mir-193b	80010	1
HNSC	ENSG00000223799	hsa-mir-193b	80010	1
HNSC	ENSG00000215908	hsa-mir-193b	80010	1
HNSC	ENSG00000179523	hsa-mir-193b	80010	1
HNSC	ENSG00000260655	hsa-mir-193b	7994	1
HNSC	ENSG00000259673	hsa-mir-193b	7994	1
HNSC	ENSG00000248092	hsa-mir-193b	7994	1
HNSC	ENSG00000246022	hsa-mir-193b	7994	1
HNSC	ENSG00000245685	hsa-mir-193b	7994	1
HNSC	ENSG00000242622	hsa-mir-193b	7994	1
HNSC	ENSG00000233137	hsa-mir-193b	7994	1
HNSC	ENSG00000230454	hsa-mir-193b	7994	1
HNSC	ENSG00000229891	hsa-mir-193b	7994	1
HNSC	ENSG00000260655	hsa-mir-193b	79784	1
HNSC	ENSG00000240219	hsa-mir-193b	79784	1
HNSC	ENSG00000235954	hsa-mir-193b	79784	1
HNSC	ENSG00000231889	hsa-mir-193b	79784	1
HNSC	ENSG00000229891	hsa-mir-193b	79784	1
HNSC	ENSG00000259673	hsa-mir-193b	79710	1
HNSC	ENSG00000248092	hsa-mir-193b	79710	1
HNSC	ENSG00000242622	hsa-mir-193b	79710	1
HNSC	ENSG00000233137	hsa-mir-193b	79710	1
HNSC	ENSG00000229891	hsa-mir-193b	79710	1
HNSC	ENSG00000212766	hsa-mir-193b	79710	1
HNSC	ENSG00000179523	hsa-mir-193b	79710	1
HNSC	ENSG00000261126	hsa-mir-193b	79691	1
HNSC	ENSG00000259673	hsa-mir-193b	79691	1
HNSC	ENSG00000248092	hsa-mir-193b	79691	1
HNSC	ENSG00000245685	hsa-mir-193b	79691	1
HNSC	ENSG00000244879	hsa-mir-193b	79691	1
HNSC	ENSG00000242622	hsa-mir-193b	79691	1
HNSC	ENSG00000233137	hsa-mir-193b	79691	1
HNSC	ENSG00000231889	hsa-mir-193b	79691	1
HNSC	ENSG00000230454	hsa-mir-193b	79691	1
HNSC	ENSG00000224189	hsa-mir-193b	79691	1
HNSC	ENSG00000223799	hsa-mir-193b	79691	1
HNSC	ENSG00000215908	hsa-mir-193b	79691	1
HNSC	ENSG00000179523	hsa-mir-193b	79691	1
HNSC	ENSG00000237187	hsa-mir-193b	79652	1
HNSC	ENSG00000237187	hsa-mir-193b	79637	1
HNSC	ENSG00000235954	hsa-mir-193b	79637	1
HNSC	ENSG00000234323	hsa-mir-15b	79586	1
HNSC	ENSG00000229261	hsa-mir-15b	79586	1
HNSC	ENSG00000249896	hsa-mir-181b	79364	1
HNSC	ENSG00000247556	hsa-mir-181b	79364	1
HNSC	ENSG00000224652	hsa-mir-181b	79364	1
HNSC	ENSG00000204054	hsa-mir-224	7852	1
HNSC	ENSG00000261126	hsa-mir-193b	7551	1
HNSC	ENSG00000260808	hsa-mir-193b	7551	1
HNSC	ENSG00000260655	hsa-mir-193b	7551	1
HNSC	ENSG00000259673	hsa-mir-193b	7551	1
HNSC	ENSG00000248092	hsa-mir-193b	7551	1
HNSC	ENSG00000246022	hsa-mir-193b	7551	1
HNSC	ENSG00000244879	hsa-mir-193b	7551	1
HNSC	ENSG00000242622	hsa-mir-193b	7551	1
HNSC	ENSG00000237637	hsa-mir-193b	7551	1
HNSC	ENSG00000235954	hsa-mir-193b	7551	1
HNSC	ENSG00000231889	hsa-mir-193b	7551	1
HNSC	ENSG00000230454	hsa-mir-193b	7551	1
HNSC	ENSG00000229891	hsa-mir-193b	7551	1
HNSC	ENSG00000224660	hsa-mir-193b	7551	1
HNSC	ENSG00000224189	hsa-mir-193b	7551	1
HNSC	ENSG00000215908	hsa-mir-193b	7551	1
HNSC	ENSG00000212766	hsa-mir-193b	7551	1
HNSC	ENSG00000179523	hsa-mir-193b	7551	1
HNSC	ENSG00000261126	hsa-mir-193b	7515	1
HNSC	ENSG00000260655	hsa-mir-193b	7515	1
HNSC	ENSG00000259673	hsa-mir-193b	7515	1
HNSC	ENSG00000247828	hsa-mir-193b	7515	1
HNSC	ENSG00000246526	hsa-mir-193b	7515	1
HNSC	ENSG00000235954	hsa-mir-193b	7515	1
HNSC	ENSG00000229891	hsa-mir-193b	7515	1
HNSC	ENSG00000224660	hsa-mir-193b	7515	1
HNSC	ENSG00000215908	hsa-mir-193b	7515	1
HNSC	ENSG00000179523	hsa-mir-193b	7515	1
HNSC	ENSG00000261126	hsa-mir-193b	7514	1
HNSC	ENSG00000259673	hsa-mir-193b	7514	1
HNSC	ENSG00000248092	hsa-mir-193b	7514	1
HNSC	ENSG00000247828	hsa-mir-193b	7514	1
HNSC	ENSG00000245685	hsa-mir-193b	7514	1
HNSC	ENSG00000244879	hsa-mir-193b	7514	1
HNSC	ENSG00000242622	hsa-mir-193b	7514	1
HNSC	ENSG00000237637	hsa-mir-193b	7514	1
HNSC	ENSG00000235954	hsa-mir-193b	7514	1
HNSC	ENSG00000233137	hsa-mir-193b	7514	1
HNSC	ENSG00000231889	hsa-mir-193b	7514	1
HNSC	ENSG00000230454	hsa-mir-193b	7514	1
HNSC	ENSG00000224660	hsa-mir-193b	7514	1
HNSC	ENSG00000224189	hsa-mir-193b	7514	1
HNSC	ENSG00000215908	hsa-mir-193b	7514	1
HNSC	ENSG00000212766	hsa-mir-193b	7514	1
HNSC	ENSG00000179523	hsa-mir-193b	7514	1
HNSC	ENSG00000249673	hsa-mir-125b	7421	1
HNSC	ENSG00000237721	hsa-mir-125b	7421	1
HNSC	ENSG00000248092	hsa-mir-193b	7345	1
HNSC	ENSG00000246022	hsa-mir-193b	7345	1
HNSC	ENSG00000237637	hsa-mir-193b	7345	1
HNSC	ENSG00000237187	hsa-mir-193b	7345	1
HNSC	ENSG00000235954	hsa-mir-193b	7345	1
HNSC	ENSG00000231889	hsa-mir-193b	7345	1
HNSC	ENSG00000230454	hsa-mir-193b	7345	1
HNSC	ENSG00000179523	hsa-mir-193b	7345	1
HNSC	ENSG00000260655	hsa-mir-193b	727	1
HNSC	ENSG00000259673	hsa-mir-193b	727	1
HNSC	ENSG00000254211	hsa-mir-193b	727	1
HNSC	ENSG00000248092	hsa-mir-193b	727	1
HNSC	ENSG00000247828	hsa-mir-193b	727	1
HNSC	ENSG00000245685	hsa-mir-193b	727	1
HNSC	ENSG00000244879	hsa-mir-193b	727	1
HNSC	ENSG00000242622	hsa-mir-193b	727	1
HNSC	ENSG00000240219	hsa-mir-193b	727	1
HNSC	ENSG00000237187	hsa-mir-193b	727	1
HNSC	ENSG00000235954	hsa-mir-193b	727	1
HNSC	ENSG00000233137	hsa-mir-193b	727	1
HNSC	ENSG00000231889	hsa-mir-193b	727	1
HNSC	ENSG00000230454	hsa-mir-193b	727	1
HNSC	ENSG00000229891	hsa-mir-193b	727	1
HNSC	ENSG00000224660	hsa-mir-193b	727	1
HNSC	ENSG00000223799	hsa-mir-193b	727	1
HNSC	ENSG00000215908	hsa-mir-193b	727	1
HNSC	ENSG00000212766	hsa-mir-193b	727	1
HNSC	ENSG00000179523	hsa-mir-193b	727	1
HNSC	ENSG00000261126	hsa-mir-193b	7153	1
HNSC	ENSG00000260655	hsa-mir-193b	7153	1
HNSC	ENSG00000259673	hsa-mir-193b	7153	1
HNSC	ENSG00000248092	hsa-mir-193b	7153	1
HNSC	ENSG00000247828	hsa-mir-193b	7153	1
HNSC	ENSG00000244879	hsa-mir-193b	7153	1
HNSC	ENSG00000242622	hsa-mir-193b	7153	1
HNSC	ENSG00000235954	hsa-mir-193b	7153	1
HNSC	ENSG00000233137	hsa-mir-193b	7153	1
HNSC	ENSG00000231889	hsa-mir-193b	7153	1
HNSC	ENSG00000230454	hsa-mir-193b	7153	1
HNSC	ENSG00000224660	hsa-mir-193b	7153	1
HNSC	ENSG00000215908	hsa-mir-193b	7153	1
HNSC	ENSG00000212766	hsa-mir-193b	7153	1
HNSC	ENSG00000179523	hsa-mir-193b	7153	1
HNSC	ENSG00000235499	hsa-mir-362	7110	1
HNSC	ENSG00000248092	hsa-mir-193b	7109	1
HNSC	ENSG00000246526	hsa-mir-193b	7109	1
HNSC	ENSG00000245685	hsa-mir-193b	7109	1
HNSC	ENSG00000242622	hsa-mir-193b	7109	1
HNSC	ENSG00000233137	hsa-mir-193b	7109	1
HNSC	ENSG00000223799	hsa-mir-193b	7109	1
HNSC	ENSG00000260655	hsa-mir-193b	7049	1
HNSC	ENSG00000259673	hsa-mir-193b	7049	1
HNSC	ENSG00000248092	hsa-mir-193b	7049	1
HNSC	ENSG00000246022	hsa-mir-193b	7049	1
HNSC	ENSG00000244879	hsa-mir-193b	7049	1
HNSC	ENSG00000242622	hsa-mir-193b	7049	1
HNSC	ENSG00000237187	hsa-mir-193b	7049	1
HNSC	ENSG00000231889	hsa-mir-193b	7049	1
HNSC	ENSG00000230454	hsa-mir-193b	7049	1
HNSC	ENSG00000223799	hsa-mir-193b	7049	1
HNSC	ENSG00000179523	hsa-mir-193b	7049	1
HNSC	ENSG00000235499	hsa-mir-20a	7048	1
HNSC	ENSG00000237548	hsa-mir-9	7045	1
HNSC	ENSG00000249896	hsa-mir-181b	7025	1
HNSC	ENSG00000247556	hsa-mir-181b	7025	1
HNSC	ENSG00000224652	hsa-mir-181b	7025	1
HNSC	ENSG00000260655	hsa-mir-193b	6867	1
HNSC	ENSG00000259673	hsa-mir-193b	6867	1
HNSC	ENSG00000248092	hsa-mir-193b	6867	1
HNSC	ENSG00000246022	hsa-mir-193b	6867	1
HNSC	ENSG00000242622	hsa-mir-193b	6867	1
HNSC	ENSG00000237637	hsa-mir-193b	6867	1
HNSC	ENSG00000233354	hsa-mir-193b	6867	1
HNSC	ENSG00000233137	hsa-mir-193b	6867	1
HNSC	ENSG00000230454	hsa-mir-193b	6867	1
HNSC	ENSG00000229891	hsa-mir-193b	6867	1
HNSC	ENSG00000224189	hsa-mir-193b	6867	1
HNSC	ENSG00000261126	hsa-mir-193b	672	1
HNSC	ENSG00000260655	hsa-mir-193b	672	1
HNSC	ENSG00000259673	hsa-mir-193b	672	1
HNSC	ENSG00000248092	hsa-mir-193b	672	1
HNSC	ENSG00000247828	hsa-mir-193b	672	1
HNSC	ENSG00000244879	hsa-mir-193b	672	1
HNSC	ENSG00000242622	hsa-mir-193b	672	1
HNSC	ENSG00000235954	hsa-mir-193b	672	1
HNSC	ENSG00000233137	hsa-mir-193b	672	1
HNSC	ENSG00000230454	hsa-mir-193b	672	1
HNSC	ENSG00000229891	hsa-mir-193b	672	1
HNSC	ENSG00000224660	hsa-mir-193b	672	1
HNSC	ENSG00000223799	hsa-mir-193b	672	1
HNSC	ENSG00000215908	hsa-mir-193b	672	1
HNSC	ENSG00000212766	hsa-mir-193b	672	1
HNSC	ENSG00000203645	hsa-mir-193b	672	1
HNSC	ENSG00000179523	hsa-mir-193b	672	1
HNSC	ENSG00000259673	hsa-mir-193b	66008	1
HNSC	ENSG00000248092	hsa-mir-193b	66008	1
HNSC	ENSG00000246526	hsa-mir-193b	66008	1
HNSC	ENSG00000246022	hsa-mir-193b	66008	1
HNSC	ENSG00000245685	hsa-mir-193b	66008	1
HNSC	ENSG00000242622	hsa-mir-193b	66008	1
HNSC	ENSG00000237187	hsa-mir-193b	66008	1
HNSC	ENSG00000233137	hsa-mir-193b	66008	1
HNSC	ENSG00000231889	hsa-mir-193b	66008	1
HNSC	ENSG00000230454	hsa-mir-193b	66008	1
HNSC	ENSG00000224189	hsa-mir-193b	66008	1
HNSC	ENSG00000223799	hsa-mir-193b	66008	1
HNSC	ENSG00000179523	hsa-mir-193b	66008	1
HNSC	ENSG00000249673	hsa-mir-9	6591	1
HNSC	ENSG00000237548	hsa-mir-9	6591	1
HNSC	ENSG00000231290	hsa-mir-9	6591	1
HNSC	ENSG00000235499	hsa-mir-20a	659	1
HNSC	ENSG00000249673	hsa-mir-9	6581	1
HNSC	ENSG00000237548	hsa-mir-9	6581	1
HNSC	ENSG00000259673	hsa-mir-193b	6495	1
HNSC	ENSG00000248092	hsa-mir-193b	6495	1
HNSC	ENSG00000246022	hsa-mir-193b	6495	1
HNSC	ENSG00000244879	hsa-mir-193b	6495	1
HNSC	ENSG00000242622	hsa-mir-193b	6495	1
HNSC	ENSG00000235954	hsa-mir-193b	6495	1
HNSC	ENSG00000233137	hsa-mir-193b	6495	1
HNSC	ENSG00000231889	hsa-mir-193b	6495	1
HNSC	ENSG00000230454	hsa-mir-193b	6495	1
HNSC	ENSG00000224660	hsa-mir-193b	6495	1
HNSC	ENSG00000215908	hsa-mir-193b	6495	1
HNSC	ENSG00000179523	hsa-mir-193b	6495	1
HNSC	ENSG00000262454	hsa-mir-192	64834	1
HNSC	ENSG00000260655	hsa-mir-193b	64710	1
HNSC	ENSG00000259673	hsa-mir-193b	64710	1
HNSC	ENSG00000248092	hsa-mir-193b	64710	1
HNSC	ENSG00000246022	hsa-mir-193b	64710	1
HNSC	ENSG00000242622	hsa-mir-193b	64710	1
HNSC	ENSG00000233137	hsa-mir-193b	64710	1
HNSC	ENSG00000231889	hsa-mir-193b	64710	1
HNSC	ENSG00000230454	hsa-mir-193b	64710	1
HNSC	ENSG00000224189	hsa-mir-193b	64710	1
HNSC	ENSG00000212766	hsa-mir-193b	64710	1
HNSC	ENSG00000260655	hsa-mir-193b	641	1
HNSC	ENSG00000259673	hsa-mir-193b	641	1
HNSC	ENSG00000248092	hsa-mir-193b	641	1
HNSC	ENSG00000244879	hsa-mir-193b	641	1
HNSC	ENSG00000235954	hsa-mir-193b	641	1
HNSC	ENSG00000230454	hsa-mir-193b	641	1
HNSC	ENSG00000224660	hsa-mir-193b	641	1
HNSC	ENSG00000179523	hsa-mir-193b	641	1
HNSC	ENSG00000247556	hsa-mir-31	6401	1
HNSC	ENSG00000228775	hsa-mir-31	6401	1
HNSC	ENSG00000205056	hsa-mir-31	6401	1
HNSC	ENSG00000247556	hsa-mir-31	6387	1
HNSC	ENSG00000205056	hsa-mir-31	6387	1
HNSC	ENSG00000249896	hsa-mir-503	6305	1
HNSC	ENSG00000229155	hsa-mir-503	6305	1
HNSC	ENSG00000249673	hsa-mir-125b	6195	1
HNSC	ENSG00000237721	hsa-mir-125b	6195	1
HNSC	ENSG00000262454	hsa-mir-99a	6173	1
HNSC	ENSG00000249673	hsa-mir-125b	6050	1
HNSC	ENSG00000260655	hsa-mir-193b	5985	1
HNSC	ENSG00000259673	hsa-mir-193b	5985	1
HNSC	ENSG00000247828	hsa-mir-193b	5985	1
HNSC	ENSG00000244879	hsa-mir-193b	5985	1
HNSC	ENSG00000242622	hsa-mir-193b	5985	1
HNSC	ENSG00000235954	hsa-mir-193b	5985	1
HNSC	ENSG00000230454	hsa-mir-193b	5985	1
HNSC	ENSG00000229891	hsa-mir-193b	5985	1
HNSC	ENSG00000224660	hsa-mir-193b	5985	1
HNSC	ENSG00000179523	hsa-mir-193b	5985	1
HNSC	ENSG00000249896	hsa-mir-181b	596	1
HNSC	ENSG00000247556	hsa-mir-181b	596	1
HNSC	ENSG00000224652	hsa-mir-181b	596	1
HNSC	ENSG00000262454	hsa-mir-99a	5917	1
HNSC	ENSG00000249673	hsa-mir-99a	5917	1
HNSC	ENSG00000259673	hsa-mir-193b	580	1
HNSC	ENSG00000248092	hsa-mir-193b	580	1
HNSC	ENSG00000245685	hsa-mir-193b	580	1
HNSC	ENSG00000242622	hsa-mir-193b	580	1
HNSC	ENSG00000233137	hsa-mir-193b	580	1
HNSC	ENSG00000224189	hsa-mir-193b	580	1
HNSC	ENSG00000223799	hsa-mir-193b	580	1
HNSC	ENSG00000231889	hsa-mir-31	5795	1
HNSC	ENSG00000224660	hsa-mir-31	5795	1
HNSC	ENSG00000205056	hsa-mir-31	5795	1
HNSC	ENSG00000249673	hsa-mir-125b	578	1
HNSC	ENSG00000237721	hsa-mir-125b	578	1
HNSC	ENSG00000204934	hsa-mir-455	57704	1
HNSC	ENSG00000261754	hsa-mir-454	57659	1
HNSC	ENSG00000259673	hsa-mir-193b	57459	1
HNSC	ENSG00000248092	hsa-mir-193b	57459	1
HNSC	ENSG00000242622	hsa-mir-193b	57459	1
HNSC	ENSG00000233137	hsa-mir-193b	57459	1
HNSC	ENSG00000230454	hsa-mir-193b	57459	1
HNSC	ENSG00000224189	hsa-mir-193b	57459	1
HNSC	ENSG00000235499	hsa-mir-20a	57198	1
HNSC	ENSG00000235499	hsa-mir-20a	57169	1
HNSC	ENSG00000237187	hsa-mir-193b	57026	1
HNSC	ENSG00000235954	hsa-mir-193b	57026	1
HNSC	ENSG00000231889	hsa-mir-193b	57026	1
HNSC	ENSG00000229891	hsa-mir-193b	57026	1
HNSC	ENSG00000179523	hsa-mir-193b	57026	1
HNSC	ENSG00000261126	hsa-mir-193b	56992	1
HNSC	ENSG00000260655	hsa-mir-193b	56992	1
HNSC	ENSG00000259673	hsa-mir-193b	56992	1
HNSC	ENSG00000248092	hsa-mir-193b	56992	1
HNSC	ENSG00000247828	hsa-mir-193b	56992	1
HNSC	ENSG00000244879	hsa-mir-193b	56992	1
HNSC	ENSG00000242622	hsa-mir-193b	56992	1
HNSC	ENSG00000235954	hsa-mir-193b	56992	1
HNSC	ENSG00000233137	hsa-mir-193b	56992	1
HNSC	ENSG00000231889	hsa-mir-193b	56992	1
HNSC	ENSG00000230454	hsa-mir-193b	56992	1
HNSC	ENSG00000229891	hsa-mir-193b	56992	1
HNSC	ENSG00000224660	hsa-mir-193b	56992	1
HNSC	ENSG00000215908	hsa-mir-193b	56992	1
HNSC	ENSG00000212766	hsa-mir-193b	56992	1
HNSC	ENSG00000203645	hsa-mir-193b	56992	1
HNSC	ENSG00000179523	hsa-mir-193b	56992	1
HNSC	ENSG00000225177	hsa-mir-107	5694	1
HNSC	ENSG00000260655	hsa-mir-193b	56935	1
HNSC	ENSG00000247828	hsa-mir-193b	56935	1
HNSC	ENSG00000246526	hsa-mir-193b	56935	1
HNSC	ENSG00000237187	hsa-mir-193b	56935	1
HNSC	ENSG00000235954	hsa-mir-193b	56935	1
HNSC	ENSG00000231889	hsa-mir-193b	56935	1
HNSC	ENSG00000230454	hsa-mir-193b	56935	1
HNSC	ENSG00000229891	hsa-mir-193b	56935	1
HNSC	ENSG00000224660	hsa-mir-193b	56935	1
HNSC	ENSG00000262454	hsa-mir-30e	5693	1
HNSC	ENSG00000260655	hsa-mir-193b	56910	1
HNSC	ENSG00000237187	hsa-mir-193b	56910	1
HNSC	ENSG00000231889	hsa-mir-193b	56910	1
HNSC	ENSG00000230454	hsa-mir-193b	56910	1
HNSC	ENSG00000179523	hsa-mir-193b	56910	1
HNSC	ENSG00000260655	hsa-mir-193b	55924	1
HNSC	ENSG00000259673	hsa-mir-193b	55924	1
HNSC	ENSG00000254211	hsa-mir-193b	55924	1
HNSC	ENSG00000248092	hsa-mir-193b	55924	1
HNSC	ENSG00000247828	hsa-mir-193b	55924	1
HNSC	ENSG00000246526	hsa-mir-193b	55924	1
HNSC	ENSG00000245685	hsa-mir-193b	55924	1
HNSC	ENSG00000244879	hsa-mir-193b	55924	1
HNSC	ENSG00000242622	hsa-mir-193b	55924	1
HNSC	ENSG00000237187	hsa-mir-193b	55924	1
HNSC	ENSG00000235954	hsa-mir-193b	55924	1
HNSC	ENSG00000231889	hsa-mir-193b	55924	1
HNSC	ENSG00000229891	hsa-mir-193b	55924	1
HNSC	ENSG00000224660	hsa-mir-193b	55924	1
HNSC	ENSG00000223799	hsa-mir-193b	55924	1
HNSC	ENSG00000215908	hsa-mir-193b	55924	1
HNSC	ENSG00000179523	hsa-mir-193b	55924	1
HNSC	ENSG00000259673	hsa-mir-193b	55870	1
HNSC	ENSG00000248092	hsa-mir-193b	55870	1
HNSC	ENSG00000246022	hsa-mir-193b	55870	1
HNSC	ENSG00000245685	hsa-mir-193b	55870	1
HNSC	ENSG00000244879	hsa-mir-193b	55870	1
HNSC	ENSG00000242622	hsa-mir-193b	55870	1
HNSC	ENSG00000233137	hsa-mir-193b	55870	1
HNSC	ENSG00000230454	hsa-mir-193b	55870	1
HNSC	ENSG00000224189	hsa-mir-193b	55870	1
HNSC	ENSG00000261126	hsa-mir-193b	55835	1
HNSC	ENSG00000260655	hsa-mir-193b	55835	1
HNSC	ENSG00000259673	hsa-mir-193b	55835	1
HNSC	ENSG00000248092	hsa-mir-193b	55835	1
HNSC	ENSG00000247828	hsa-mir-193b	55835	1
HNSC	ENSG00000246022	hsa-mir-193b	55835	1
HNSC	ENSG00000245685	hsa-mir-193b	55835	1
HNSC	ENSG00000244879	hsa-mir-193b	55835	1
HNSC	ENSG00000242622	hsa-mir-193b	55835	1
HNSC	ENSG00000240219	hsa-mir-193b	55835	1
HNSC	ENSG00000235954	hsa-mir-193b	55835	1
HNSC	ENSG00000233137	hsa-mir-193b	55835	1
HNSC	ENSG00000231889	hsa-mir-193b	55835	1
HNSC	ENSG00000230454	hsa-mir-193b	55835	1
HNSC	ENSG00000229891	hsa-mir-193b	55835	1
HNSC	ENSG00000224660	hsa-mir-193b	55835	1
HNSC	ENSG00000215908	hsa-mir-193b	55835	1
HNSC	ENSG00000212766	hsa-mir-193b	55835	1
HNSC	ENSG00000203645	hsa-mir-193b	55835	1
HNSC	ENSG00000179523	hsa-mir-193b	55835	1
HNSC	ENSG00000260655	hsa-mir-193b	55733	1
HNSC	ENSG00000259673	hsa-mir-193b	55733	1
HNSC	ENSG00000248092	hsa-mir-193b	55733	1
HNSC	ENSG00000246022	hsa-mir-193b	55733	1
HNSC	ENSG00000245685	hsa-mir-193b	55733	1
HNSC	ENSG00000244879	hsa-mir-193b	55733	1
HNSC	ENSG00000242622	hsa-mir-193b	55733	1
HNSC	ENSG00000237637	hsa-mir-193b	55733	1
HNSC	ENSG00000237187	hsa-mir-193b	55733	1
HNSC	ENSG00000235954	hsa-mir-193b	55733	1
HNSC	ENSG00000233137	hsa-mir-193b	55733	1
HNSC	ENSG00000231889	hsa-mir-193b	55733	1
HNSC	ENSG00000230454	hsa-mir-193b	55733	1
HNSC	ENSG00000229891	hsa-mir-193b	55733	1
HNSC	ENSG00000224189	hsa-mir-193b	55733	1
HNSC	ENSG00000212766	hsa-mir-193b	55733	1
HNSC	ENSG00000179523	hsa-mir-193b	55733	1
HNSC	ENSG00000261126	hsa-mir-193b	55732	1
HNSC	ENSG00000260808	hsa-mir-193b	55732	1
HNSC	ENSG00000260655	hsa-mir-193b	55732	1
HNSC	ENSG00000259673	hsa-mir-193b	55732	1
HNSC	ENSG00000248092	hsa-mir-193b	55732	1
HNSC	ENSG00000247828	hsa-mir-193b	55732	1
HNSC	ENSG00000244879	hsa-mir-193b	55732	1
HNSC	ENSG00000235954	hsa-mir-193b	55732	1
HNSC	ENSG00000230454	hsa-mir-193b	55732	1
HNSC	ENSG00000229891	hsa-mir-193b	55732	1
HNSC	ENSG00000224660	hsa-mir-193b	55732	1
HNSC	ENSG00000215908	hsa-mir-193b	55732	1
HNSC	ENSG00000212766	hsa-mir-193b	55732	1
HNSC	ENSG00000203645	hsa-mir-193b	55732	1
HNSC	ENSG00000179523	hsa-mir-193b	55732	1
HNSC	ENSG00000253163	hsa-mir-23b	55661	1
HNSC	ENSG00000261126	hsa-mir-193b	5557	1
HNSC	ENSG00000260655	hsa-mir-193b	5557	1
HNSC	ENSG00000259673	hsa-mir-193b	5557	1
HNSC	ENSG00000248092	hsa-mir-193b	5557	1
HNSC	ENSG00000247828	hsa-mir-193b	5557	1
HNSC	ENSG00000244879	hsa-mir-193b	5557	1
HNSC	ENSG00000242622	hsa-mir-193b	5557	1
HNSC	ENSG00000235954	hsa-mir-193b	5557	1
HNSC	ENSG00000230454	hsa-mir-193b	5557	1
HNSC	ENSG00000229891	hsa-mir-193b	5557	1
HNSC	ENSG00000224660	hsa-mir-193b	5557	1
HNSC	ENSG00000215908	hsa-mir-193b	5557	1
HNSC	ENSG00000212766	hsa-mir-193b	5557	1
HNSC	ENSG00000179523	hsa-mir-193b	5557	1
HNSC	ENSG00000260655	hsa-mir-193b	55349	1
HNSC	ENSG00000259673	hsa-mir-193b	55349	1
HNSC	ENSG00000254211	hsa-mir-193b	55349	1
HNSC	ENSG00000248092	hsa-mir-193b	55349	1
HNSC	ENSG00000247828	hsa-mir-193b	55349	1
HNSC	ENSG00000246526	hsa-mir-193b	55349	1
HNSC	ENSG00000246022	hsa-mir-193b	55349	1
HNSC	ENSG00000245685	hsa-mir-193b	55349	1
HNSC	ENSG00000242622	hsa-mir-193b	55349	1
HNSC	ENSG00000240219	hsa-mir-193b	55349	1
HNSC	ENSG00000237637	hsa-mir-193b	55349	1
HNSC	ENSG00000235954	hsa-mir-193b	55349	1
HNSC	ENSG00000233137	hsa-mir-193b	55349	1
HNSC	ENSG00000231889	hsa-mir-193b	55349	1
HNSC	ENSG00000230454	hsa-mir-193b	55349	1
HNSC	ENSG00000229891	hsa-mir-193b	55349	1
HNSC	ENSG00000224660	hsa-mir-193b	55349	1
HNSC	ENSG00000223799	hsa-mir-193b	55349	1
HNSC	ENSG00000215908	hsa-mir-193b	55349	1
HNSC	ENSG00000179523	hsa-mir-193b	55349	1
HNSC	ENSG00000249673	hsa-mir-125b	55236	1
HNSC	ENSG00000237721	hsa-mir-125b	55236	1
HNSC	ENSG00000247556	hsa-mir-181b	55197	1
HNSC	ENSG00000215039	hsa-mir-455	55174	1
HNSC	ENSG00000204934	hsa-mir-455	55174	1
HNSC	ENSG00000261126	hsa-mir-193b	54956	1
HNSC	ENSG00000260655	hsa-mir-193b	54956	1
HNSC	ENSG00000259673	hsa-mir-193b	54956	1
HNSC	ENSG00000248092	hsa-mir-193b	54956	1
HNSC	ENSG00000244879	hsa-mir-193b	54956	1
HNSC	ENSG00000242622	hsa-mir-193b	54956	1
HNSC	ENSG00000235954	hsa-mir-193b	54956	1
HNSC	ENSG00000233137	hsa-mir-193b	54956	1
HNSC	ENSG00000231889	hsa-mir-193b	54956	1
HNSC	ENSG00000229891	hsa-mir-193b	54956	1
HNSC	ENSG00000224660	hsa-mir-193b	54956	1
HNSC	ENSG00000215908	hsa-mir-193b	54956	1
HNSC	ENSG00000212766	hsa-mir-193b	54956	1
HNSC	ENSG00000179523	hsa-mir-193b	54956	1
HNSC	ENSG00000248092	hsa-mir-193b	54756	1
HNSC	ENSG00000242622	hsa-mir-193b	54756	1
HNSC	ENSG00000237637	hsa-mir-193b	54756	1
HNSC	ENSG00000230454	hsa-mir-193b	54756	1
HNSC	ENSG00000224189	hsa-mir-193b	54756	1
HNSC	ENSG00000247556	hsa-mir-31	54536	1
HNSC	ENSG00000231889	hsa-mir-31	54536	1
HNSC	ENSG00000228775	hsa-mir-31	54536	1
HNSC	ENSG00000224660	hsa-mir-31	54536	1
HNSC	ENSG00000224652	hsa-mir-31	54536	1
HNSC	ENSG00000205056	hsa-mir-31	54536	1
HNSC	ENSG00000249673	hsa-mir-125b	54480	1
HNSC	ENSG00000260655	hsa-mir-193b	5426	1
HNSC	ENSG00000259673	hsa-mir-193b	5426	1
HNSC	ENSG00000248092	hsa-mir-193b	5426	1
HNSC	ENSG00000247828	hsa-mir-193b	5426	1
HNSC	ENSG00000244879	hsa-mir-193b	5426	1
HNSC	ENSG00000242622	hsa-mir-193b	5426	1
HNSC	ENSG00000235954	hsa-mir-193b	5426	1
HNSC	ENSG00000229891	hsa-mir-193b	5426	1
HNSC	ENSG00000224660	hsa-mir-193b	5426	1
HNSC	ENSG00000215908	hsa-mir-193b	5426	1
HNSC	ENSG00000212766	hsa-mir-193b	5426	1
HNSC	ENSG00000179523	hsa-mir-193b	5426	1
HNSC	ENSG00000261126	hsa-mir-193b	5422	1
HNSC	ENSG00000260655	hsa-mir-193b	5422	1
HNSC	ENSG00000259673	hsa-mir-193b	5422	1
HNSC	ENSG00000248092	hsa-mir-193b	5422	1
HNSC	ENSG00000247828	hsa-mir-193b	5422	1
HNSC	ENSG00000246022	hsa-mir-193b	5422	1
HNSC	ENSG00000245685	hsa-mir-193b	5422	1
HNSC	ENSG00000244879	hsa-mir-193b	5422	1
HNSC	ENSG00000242622	hsa-mir-193b	5422	1
HNSC	ENSG00000235954	hsa-mir-193b	5422	1
HNSC	ENSG00000233137	hsa-mir-193b	5422	1
HNSC	ENSG00000229891	hsa-mir-193b	5422	1
HNSC	ENSG00000224660	hsa-mir-193b	5422	1
HNSC	ENSG00000223799	hsa-mir-193b	5422	1
HNSC	ENSG00000215908	hsa-mir-193b	5422	1
HNSC	ENSG00000212766	hsa-mir-193b	5422	1
HNSC	ENSG00000179523	hsa-mir-193b	5422	1
HNSC	ENSG00000229261	hsa-mir-23b	5328	1
HNSC	ENSG00000249673	hsa-mir-125b	5315	1
HNSC	ENSG00000246526	hsa-mir-193b	5305	1
HNSC	ENSG00000223799	hsa-mir-193b	5305	1
HNSC	ENSG00000261126	hsa-mir-193b	51616	1
HNSC	ENSG00000260655	hsa-mir-193b	51616	1
HNSC	ENSG00000259673	hsa-mir-193b	51616	1
HNSC	ENSG00000248092	hsa-mir-193b	51616	1
HNSC	ENSG00000247828	hsa-mir-193b	51616	1
HNSC	ENSG00000246022	hsa-mir-193b	51616	1
HNSC	ENSG00000245685	hsa-mir-193b	51616	1
HNSC	ENSG00000244879	hsa-mir-193b	51616	1
HNSC	ENSG00000242622	hsa-mir-193b	51616	1
HNSC	ENSG00000237187	hsa-mir-193b	51616	1
HNSC	ENSG00000235954	hsa-mir-193b	51616	1
HNSC	ENSG00000233137	hsa-mir-193b	51616	1
HNSC	ENSG00000231889	hsa-mir-193b	51616	1
HNSC	ENSG00000230454	hsa-mir-193b	51616	1
HNSC	ENSG00000229891	hsa-mir-193b	51616	1
HNSC	ENSG00000224660	hsa-mir-193b	51616	1
HNSC	ENSG00000215908	hsa-mir-193b	51616	1
HNSC	ENSG00000212766	hsa-mir-193b	51616	1
HNSC	ENSG00000179523	hsa-mir-193b	51616	1
HNSC	ENSG00000248092	hsa-mir-193b	51603	1
HNSC	ENSG00000244879	hsa-mir-193b	51603	1
HNSC	ENSG00000215908	hsa-mir-193b	51603	1
HNSC	ENSG00000212766	hsa-mir-193b	51603	1
HNSC	ENSG00000203645	hsa-mir-193b	51603	1
HNSC	ENSG00000179523	hsa-mir-193b	51603	1
HNSC	ENSG00000261126	hsa-mir-193b	51559	1
HNSC	ENSG00000260655	hsa-mir-193b	51559	1
HNSC	ENSG00000259673	hsa-mir-193b	51559	1
HNSC	ENSG00000248092	hsa-mir-193b	51559	1
HNSC	ENSG00000247828	hsa-mir-193b	51559	1
HNSC	ENSG00000244879	hsa-mir-193b	51559	1
HNSC	ENSG00000237637	hsa-mir-193b	51559	1
HNSC	ENSG00000237187	hsa-mir-193b	51559	1
HNSC	ENSG00000235954	hsa-mir-193b	51559	1
HNSC	ENSG00000233137	hsa-mir-193b	51559	1
HNSC	ENSG00000231889	hsa-mir-193b	51559	1
HNSC	ENSG00000230454	hsa-mir-193b	51559	1
HNSC	ENSG00000224660	hsa-mir-193b	51559	1
HNSC	ENSG00000215908	hsa-mir-193b	51559	1
HNSC	ENSG00000212766	hsa-mir-193b	51559	1
HNSC	ENSG00000203645	hsa-mir-193b	51559	1
HNSC	ENSG00000179523	hsa-mir-193b	51559	1
HNSC	ENSG00000261126	hsa-mir-193b	51540	1
HNSC	ENSG00000260808	hsa-mir-193b	51540	1
HNSC	ENSG00000260655	hsa-mir-193b	51540	1
HNSC	ENSG00000259673	hsa-mir-193b	51540	1
HNSC	ENSG00000248092	hsa-mir-193b	51540	1
HNSC	ENSG00000247828	hsa-mir-193b	51540	1
HNSC	ENSG00000245685	hsa-mir-193b	51540	1
HNSC	ENSG00000244879	hsa-mir-193b	51540	1
HNSC	ENSG00000242622	hsa-mir-193b	51540	1
HNSC	ENSG00000235954	hsa-mir-193b	51540	1
HNSC	ENSG00000231889	hsa-mir-193b	51540	1
HNSC	ENSG00000229891	hsa-mir-193b	51540	1
HNSC	ENSG00000179523	hsa-mir-193b	51540	1
HNSC	ENSG00000249673	hsa-mir-128	51504	1
HNSC	ENSG00000261126	hsa-mir-193b	51496	1
HNSC	ENSG00000260655	hsa-mir-193b	51496	1
HNSC	ENSG00000259673	hsa-mir-193b	51496	1
HNSC	ENSG00000248092	hsa-mir-193b	51496	1
HNSC	ENSG00000244879	hsa-mir-193b	51496	1
HNSC	ENSG00000242622	hsa-mir-193b	51496	1
HNSC	ENSG00000233137	hsa-mir-193b	51496	1
HNSC	ENSG00000230454	hsa-mir-193b	51496	1
HNSC	ENSG00000224189	hsa-mir-193b	51496	1
HNSC	ENSG00000215908	hsa-mir-193b	51496	1
HNSC	ENSG00000179523	hsa-mir-193b	51496	1
HNSC	ENSG00000262454	hsa-mir-99a	514	1
HNSC	ENSG00000222041	hsa-mir-99a	514	1
HNSC	ENSG00000249673	hsa-mir-9	51302	1
HNSC	ENSG00000237548	hsa-mir-9	51302	1
HNSC	ENSG00000231290	hsa-mir-9	51302	1
HNSC	ENSG00000248092	hsa-mir-193b	51176	1
HNSC	ENSG00000246022	hsa-mir-193b	51176	1
HNSC	ENSG00000237187	hsa-mir-193b	51176	1
HNSC	ENSG00000231889	hsa-mir-193b	51176	1
HNSC	ENSG00000230454	hsa-mir-193b	51176	1
HNSC	ENSG00000223799	hsa-mir-193b	51176	1
HNSC	ENSG00000259673	hsa-mir-193b	5116	1
HNSC	ENSG00000248092	hsa-mir-193b	5116	1
HNSC	ENSG00000247828	hsa-mir-193b	5116	1
HNSC	ENSG00000246526	hsa-mir-193b	5116	1
HNSC	ENSG00000246022	hsa-mir-193b	5116	1
HNSC	ENSG00000245685	hsa-mir-193b	5116	1
HNSC	ENSG00000244879	hsa-mir-193b	5116	1
HNSC	ENSG00000242622	hsa-mir-193b	5116	1
HNSC	ENSG00000240219	hsa-mir-193b	5116	1
HNSC	ENSG00000233137	hsa-mir-193b	5116	1
HNSC	ENSG00000224660	hsa-mir-193b	5116	1
HNSC	ENSG00000215908	hsa-mir-193b	5116	1
HNSC	ENSG00000228649	hsa-let-7c	51119	1
HNSC	ENSG00000247556	hsa-mir-31	50943	1
HNSC	ENSG00000228775	hsa-mir-31	50943	1
HNSC	ENSG00000205056	hsa-mir-31	50943	1
HNSC	ENSG00000262454	hsa-mir-99a	5054	1
HNSC	ENSG00000249673	hsa-mir-99a	5054	1
HNSC	ENSG00000222041	hsa-mir-99a	5054	1
HNSC	ENSG00000260655	hsa-mir-193b	4905	1
HNSC	ENSG00000259673	hsa-mir-193b	4905	1
HNSC	ENSG00000254211	hsa-mir-193b	4905	1
HNSC	ENSG00000233137	hsa-mir-193b	4905	1
HNSC	ENSG00000260655	hsa-mir-193b	4880	1
HNSC	ENSG00000259673	hsa-mir-193b	4880	1
HNSC	ENSG00000248092	hsa-mir-193b	4880	1
HNSC	ENSG00000247828	hsa-mir-193b	4880	1
HNSC	ENSG00000246526	hsa-mir-193b	4880	1
HNSC	ENSG00000246022	hsa-mir-193b	4880	1
HNSC	ENSG00000245685	hsa-mir-193b	4880	1
HNSC	ENSG00000244879	hsa-mir-193b	4880	1
HNSC	ENSG00000240219	hsa-mir-193b	4880	1
HNSC	ENSG00000237187	hsa-mir-193b	4880	1
HNSC	ENSG00000235954	hsa-mir-193b	4880	1
HNSC	ENSG00000233354	hsa-mir-193b	4880	1
HNSC	ENSG00000231889	hsa-mir-193b	4880	1
HNSC	ENSG00000230454	hsa-mir-193b	4880	1
HNSC	ENSG00000229891	hsa-mir-193b	4880	1
HNSC	ENSG00000224660	hsa-mir-193b	4880	1
HNSC	ENSG00000223799	hsa-mir-193b	4880	1
HNSC	ENSG00000215908	hsa-mir-193b	4880	1
HNSC	ENSG00000212766	hsa-mir-193b	4880	1
HNSC	ENSG00000179523	hsa-mir-193b	4880	1
HNSC	ENSG00000260655	hsa-mir-193b	4771	1
HNSC	ENSG00000260655	hsa-mir-193b	4668	1
HNSC	ENSG00000248092	hsa-mir-193b	4668	1
HNSC	ENSG00000246022	hsa-mir-193b	4668	1
HNSC	ENSG00000245685	hsa-mir-193b	4668	1
HNSC	ENSG00000229891	hsa-mir-193b	4668	1
HNSC	ENSG00000228649	hsa-let-7c	4609	1
HNSC	ENSG00000226419	hsa-let-7c	4609	1
HNSC	ENSG00000261126	hsa-mir-193b	4602	1
HNSC	ENSG00000260808	hsa-mir-193b	4602	1
HNSC	ENSG00000260655	hsa-mir-193b	4602	1
HNSC	ENSG00000259673	hsa-mir-193b	4602	1
HNSC	ENSG00000254211	hsa-mir-193b	4602	1
HNSC	ENSG00000249082	hsa-mir-424	4602	1
HNSC	ENSG00000248474	hsa-mir-424	4602	1
HNSC	ENSG00000248092	hsa-mir-193b	4602	1
HNSC	ENSG00000247828	hsa-mir-193b	4602	1
HNSC	ENSG00000246526	hsa-mir-193b	4602	1
HNSC	ENSG00000246022	hsa-mir-193b	4602	1
HNSC	ENSG00000245685	hsa-mir-193b	4602	1
HNSC	ENSG00000244879	hsa-mir-193b	4602	1
HNSC	ENSG00000242622	hsa-mir-193b	4602	1
HNSC	ENSG00000240219	hsa-mir-193b	4602	1
HNSC	ENSG00000237637	hsa-mir-193b	4602	1
HNSC	ENSG00000237187	hsa-mir-193b	4602	1
HNSC	ENSG00000235954	hsa-mir-193b	4602	1
HNSC	ENSG00000233354	hsa-mir-193b	4602	1
HNSC	ENSG00000233137	hsa-mir-193b	4602	1
HNSC	ENSG00000231889	hsa-mir-193b	4602	1
HNSC	ENSG00000230454	hsa-mir-193b	4602	1
HNSC	ENSG00000229891	hsa-mir-193b	4602	1
HNSC	ENSG00000229155	hsa-mir-424	4602	1
HNSC	ENSG00000224660	hsa-mir-193b	4602	1
HNSC	ENSG00000223799	hsa-mir-193b	4602	1
HNSC	ENSG00000215908	hsa-mir-193b	4602	1
HNSC	ENSG00000212766	hsa-mir-193b	4602	1
HNSC	ENSG00000203645	hsa-mir-193b	4602	1
HNSC	ENSG00000179523	hsa-mir-193b	4602	1
HNSC	ENSG00000259673	hsa-mir-193b	4548	1
HNSC	ENSG00000248092	hsa-mir-193b	4548	1
HNSC	ENSG00000246022	hsa-mir-193b	4548	1
HNSC	ENSG00000245685	hsa-mir-193b	4548	1
HNSC	ENSG00000244879	hsa-mir-193b	4548	1
HNSC	ENSG00000242622	hsa-mir-193b	4548	1
HNSC	ENSG00000237187	hsa-mir-193b	4548	1
HNSC	ENSG00000233137	hsa-mir-193b	4548	1
HNSC	ENSG00000231889	hsa-mir-193b	4548	1
HNSC	ENSG00000230454	hsa-mir-193b	4548	1
HNSC	ENSG00000224189	hsa-mir-193b	4548	1
HNSC	ENSG00000223799	hsa-mir-193b	4548	1
HNSC	ENSG00000179523	hsa-mir-193b	4548	1
HNSC	ENSG00000262454	hsa-mir-192	4501	1
HNSC	ENSG00000249673	hsa-mir-9	4330	1
HNSC	ENSG00000237548	hsa-mir-9	4330	1
HNSC	ENSG00000237548	hsa-mir-9	4322	1
HNSC	ENSG00000215866	hsa-mir-27b	4322	1
HNSC	ENSG00000259673	hsa-mir-193b	4215	1
HNSC	ENSG00000248092	hsa-mir-193b	4215	1
HNSC	ENSG00000237187	hsa-mir-193b	4215	1
HNSC	ENSG00000233137	hsa-mir-193b	4215	1
HNSC	ENSG00000223799	hsa-mir-193b	4215	1
HNSC	ENSG00000255571	hsa-mir-495	4211	1
HNSC	ENSG00000247556	hsa-mir-223	4208	1
HNSC	ENSG00000260655	hsa-mir-193b	4176	1
HNSC	ENSG00000247828	hsa-mir-193b	4176	1
HNSC	ENSG00000244879	hsa-mir-193b	4176	1
HNSC	ENSG00000235954	hsa-mir-193b	4176	1
HNSC	ENSG00000229891	hsa-mir-193b	4176	1
HNSC	ENSG00000224660	hsa-mir-193b	4176	1
HNSC	ENSG00000179523	hsa-mir-193b	4176	1
HNSC	ENSG00000260655	hsa-mir-193b	4175	1
HNSC	ENSG00000247828	hsa-mir-193b	4175	1
HNSC	ENSG00000244879	hsa-mir-193b	4175	1
HNSC	ENSG00000235954	hsa-mir-193b	4175	1
HNSC	ENSG00000229891	hsa-mir-193b	4175	1
HNSC	ENSG00000224660	hsa-mir-193b	4175	1
HNSC	ENSG00000179523	hsa-mir-193b	4175	1
HNSC	ENSG00000260655	hsa-mir-193b	4174	1
HNSC	ENSG00000247828	hsa-mir-193b	4174	1
HNSC	ENSG00000244879	hsa-mir-193b	4174	1
HNSC	ENSG00000235954	hsa-mir-193b	4174	1
HNSC	ENSG00000229891	hsa-mir-193b	4174	1
HNSC	ENSG00000224660	hsa-mir-193b	4174	1
HNSC	ENSG00000215908	hsa-mir-193b	4174	1
HNSC	ENSG00000212766	hsa-mir-193b	4174	1
HNSC	ENSG00000261126	hsa-mir-193b	4172	1
HNSC	ENSG00000260808	hsa-mir-193b	4172	1
HNSC	ENSG00000260655	hsa-mir-193b	4172	1
HNSC	ENSG00000259673	hsa-mir-193b	4172	1
HNSC	ENSG00000248092	hsa-mir-193b	4172	1
HNSC	ENSG00000247828	hsa-mir-193b	4172	1
HNSC	ENSG00000244879	hsa-mir-193b	4172	1
HNSC	ENSG00000235954	hsa-mir-193b	4172	1
HNSC	ENSG00000231889	hsa-mir-193b	4172	1
HNSC	ENSG00000230454	hsa-mir-193b	4172	1
HNSC	ENSG00000229891	hsa-mir-193b	4172	1
HNSC	ENSG00000224660	hsa-mir-193b	4172	1
HNSC	ENSG00000215908	hsa-mir-193b	4172	1
HNSC	ENSG00000212766	hsa-mir-193b	4172	1
HNSC	ENSG00000179523	hsa-mir-193b	4172	1
HNSC	ENSG00000247556	hsa-mir-31	4171	1
HNSC	ENSG00000231889	hsa-mir-31	4171	1
HNSC	ENSG00000228775	hsa-mir-31	4171	1
HNSC	ENSG00000224660	hsa-mir-31	4171	1
HNSC	ENSG00000224652	hsa-mir-31	4171	1
HNSC	ENSG00000237187	hsa-mir-224	411	1
HNSC	ENSG00000260874	hsa-mir-130a	4089	1
HNSC	ENSG00000249896	hsa-mir-130a	4089	1
HNSC	ENSG00000237187	hsa-mir-224	4089	1
HNSC	ENSG00000204054	hsa-mir-224	4089	1
HNSC	ENSG00000236537	hsa-mir-338	4035	1
HNSC	ENSG00000235499	hsa-mir-338	4035	1
HNSC	ENSG00000237187	hsa-mir-193b	4016	1
HNSC	ENSG00000231889	hsa-mir-193b	4016	1
HNSC	ENSG00000260874	hsa-mir-18a	4012	1
HNSC	ENSG00000260655	hsa-mir-193b	400916	1
HNSC	ENSG00000235954	hsa-mir-193b	400916	1
HNSC	ENSG00000229891	hsa-mir-193b	400916	1
HNSC	ENSG00000261126	hsa-mir-193b	4001	1
HNSC	ENSG00000260655	hsa-mir-193b	4001	1
HNSC	ENSG00000259673	hsa-mir-193b	4001	1
HNSC	ENSG00000248092	hsa-mir-193b	4001	1
HNSC	ENSG00000247828	hsa-mir-193b	4001	1
HNSC	ENSG00000246526	hsa-mir-193b	4001	1
HNSC	ENSG00000245685	hsa-mir-193b	4001	1
HNSC	ENSG00000244879	hsa-mir-193b	4001	1
HNSC	ENSG00000242622	hsa-mir-193b	4001	1
HNSC	ENSG00000235954	hsa-mir-193b	4001	1
HNSC	ENSG00000233137	hsa-mir-193b	4001	1
HNSC	ENSG00000230454	hsa-mir-193b	4001	1
HNSC	ENSG00000229891	hsa-mir-193b	4001	1
HNSC	ENSG00000224660	hsa-mir-193b	4001	1
HNSC	ENSG00000223799	hsa-mir-193b	4001	1
HNSC	ENSG00000215908	hsa-mir-193b	4001	1
HNSC	ENSG00000212766	hsa-mir-193b	4001	1
HNSC	ENSG00000179523	hsa-mir-193b	4001	1
HNSC	ENSG00000237548	hsa-mir-9	4000	1
HNSC	ENSG00000228649	hsa-let-7c	3939	1
HNSC	ENSG00000235499	hsa-mir-20a	389072	1
HNSC	ENSG00000260808	hsa-mir-193b	3880	1
HNSC	ENSG00000260655	hsa-mir-193b	3880	1
HNSC	ENSG00000259673	hsa-mir-193b	3880	1
HNSC	ENSG00000247828	hsa-mir-193b	3880	1
HNSC	ENSG00000242622	hsa-mir-193b	3880	1
HNSC	ENSG00000240219	hsa-mir-193b	3880	1
HNSC	ENSG00000237637	hsa-mir-193b	3880	1
HNSC	ENSG00000235954	hsa-mir-193b	3880	1
HNSC	ENSG00000231889	hsa-mir-193b	3880	1
HNSC	ENSG00000230454	hsa-mir-193b	3880	1
HNSC	ENSG00000229891	hsa-mir-193b	3880	1
HNSC	ENSG00000224660	hsa-mir-193b	3880	1
HNSC	ENSG00000179523	hsa-mir-193b	3880	1
HNSC	ENSG00000249673	hsa-mir-9	3772	1
HNSC	ENSG00000237548	hsa-mir-9	3772	1
HNSC	ENSG00000249673	hsa-mir-125b	374378	1
HNSC	ENSG00000237721	hsa-mir-125b	374378	1
HNSC	ENSG00000260808	hsa-mir-193b	3706	1
HNSC	ENSG00000260655	hsa-mir-193b	3706	1
HNSC	ENSG00000247828	hsa-mir-193b	3706	1
HNSC	ENSG00000244879	hsa-mir-193b	3706	1
HNSC	ENSG00000242622	hsa-mir-193b	3706	1
HNSC	ENSG00000237187	hsa-mir-193b	3706	1
HNSC	ENSG00000235954	hsa-mir-193b	3706	1
HNSC	ENSG00000231889	hsa-mir-193b	3706	1
HNSC	ENSG00000229891	hsa-mir-193b	3706	1
HNSC	ENSG00000224660	hsa-mir-193b	3706	1
HNSC	ENSG00000223799	hsa-mir-193b	3706	1
HNSC	ENSG00000215908	hsa-mir-193b	3706	1
HNSC	ENSG00000212766	hsa-mir-193b	3706	1
HNSC	ENSG00000179523	hsa-mir-193b	3706	1
HNSC	ENSG00000237548	hsa-mir-9	3688	1
HNSC	ENSG00000237548	hsa-mir-9	323	1
HNSC	ENSG00000237548	hsa-mir-9	3105	1
HNSC	ENSG00000261126	hsa-mir-193b	3070	1
HNSC	ENSG00000260655	hsa-mir-193b	3070	1
HNSC	ENSG00000259673	hsa-mir-193b	3070	1
HNSC	ENSG00000248092	hsa-mir-193b	3070	1
HNSC	ENSG00000247828	hsa-mir-193b	3070	1
HNSC	ENSG00000244879	hsa-mir-193b	3070	1
HNSC	ENSG00000242622	hsa-mir-193b	3070	1
HNSC	ENSG00000237637	hsa-mir-193b	3070	1
HNSC	ENSG00000235954	hsa-mir-193b	3070	1
HNSC	ENSG00000233137	hsa-mir-193b	3070	1
HNSC	ENSG00000231889	hsa-mir-193b	3070	1
HNSC	ENSG00000230454	hsa-mir-193b	3070	1
HNSC	ENSG00000224660	hsa-mir-193b	3070	1
HNSC	ENSG00000215908	hsa-mir-193b	3070	1
HNSC	ENSG00000212766	hsa-mir-193b	3070	1
HNSC	ENSG00000203645	hsa-mir-193b	3070	1
HNSC	ENSG00000179523	hsa-mir-193b	3070	1
HNSC	ENSG00000260655	hsa-mir-193b	3054	1
HNSC	ENSG00000259673	hsa-mir-193b	3054	1
HNSC	ENSG00000248092	hsa-mir-193b	3054	1
HNSC	ENSG00000244879	hsa-mir-193b	3054	1
HNSC	ENSG00000242622	hsa-mir-193b	3054	1
HNSC	ENSG00000237637	hsa-mir-193b	3054	1
HNSC	ENSG00000233137	hsa-mir-193b	3054	1
HNSC	ENSG00000224189	hsa-mir-193b	3054	1
HNSC	ENSG00000212766	hsa-mir-193b	3054	1
HNSC	ENSG00000249673	hsa-mir-9	305	1
HNSC	ENSG00000261126	hsa-mir-193b	29964	1
HNSC	ENSG00000260655	hsa-mir-193b	29964	1
HNSC	ENSG00000259673	hsa-mir-193b	29964	1
HNSC	ENSG00000254211	hsa-mir-193b	29964	1
HNSC	ENSG00000248092	hsa-mir-193b	29964	1
HNSC	ENSG00000247828	hsa-mir-193b	29964	1
HNSC	ENSG00000246526	hsa-mir-193b	29964	1
HNSC	ENSG00000246022	hsa-mir-193b	29964	1
HNSC	ENSG00000245685	hsa-mir-193b	29964	1
HNSC	ENSG00000244879	hsa-mir-193b	29964	1
HNSC	ENSG00000242622	hsa-mir-193b	29964	1
HNSC	ENSG00000240219	hsa-mir-193b	29964	1
HNSC	ENSG00000235954	hsa-mir-193b	29964	1
HNSC	ENSG00000233137	hsa-mir-193b	29964	1
HNSC	ENSG00000231889	hsa-mir-193b	29964	1
HNSC	ENSG00000230454	hsa-mir-193b	29964	1
HNSC	ENSG00000229891	hsa-mir-193b	29964	1
HNSC	ENSG00000224660	hsa-mir-193b	29964	1
HNSC	ENSG00000223799	hsa-mir-193b	29964	1
HNSC	ENSG00000215908	hsa-mir-193b	29964	1
HNSC	ENSG00000179523	hsa-mir-193b	29964	1
HNSC	ENSG00000235499	hsa-mir-20a	29956	1
HNSC	ENSG00000260655	hsa-mir-193b	29941	1
HNSC	ENSG00000244879	hsa-mir-193b	29941	1
HNSC	ENSG00000242622	hsa-mir-193b	29941	1
HNSC	ENSG00000235954	hsa-mir-193b	29941	1
HNSC	ENSG00000231889	hsa-mir-193b	29941	1
HNSC	ENSG00000230454	hsa-mir-193b	29941	1
HNSC	ENSG00000229891	hsa-mir-193b	29941	1
HNSC	ENSG00000224660	hsa-mir-193b	29941	1
HNSC	ENSG00000215908	hsa-mir-193b	29941	1
HNSC	ENSG00000179523	hsa-mir-193b	29941	1
HNSC	ENSG00000261126	hsa-mir-193b	29843	1
HNSC	ENSG00000260655	hsa-mir-193b	29843	1
HNSC	ENSG00000259673	hsa-mir-193b	29843	1
HNSC	ENSG00000248092	hsa-mir-193b	29843	1
HNSC	ENSG00000246526	hsa-mir-193b	29843	1
HNSC	ENSG00000246022	hsa-mir-193b	29843	1
HNSC	ENSG00000245685	hsa-mir-193b	29843	1
HNSC	ENSG00000244879	hsa-mir-193b	29843	1
HNSC	ENSG00000242622	hsa-mir-193b	29843	1
HNSC	ENSG00000233137	hsa-mir-193b	29843	1
HNSC	ENSG00000231889	hsa-mir-193b	29843	1
HNSC	ENSG00000230454	hsa-mir-193b	29843	1
HNSC	ENSG00000223799	hsa-mir-193b	29843	1
HNSC	ENSG00000215908	hsa-mir-193b	29843	1
HNSC	ENSG00000179523	hsa-mir-193b	29843	1
HNSC	ENSG00000261126	hsa-mir-193b	2956	1
HNSC	ENSG00000260808	hsa-mir-193b	2956	1
HNSC	ENSG00000260655	hsa-mir-193b	2956	1
HNSC	ENSG00000259673	hsa-mir-193b	2956	1
HNSC	ENSG00000248092	hsa-mir-193b	2956	1
HNSC	ENSG00000247828	hsa-mir-193b	2956	1
HNSC	ENSG00000245685	hsa-mir-193b	2956	1
HNSC	ENSG00000244879	hsa-mir-193b	2956	1
HNSC	ENSG00000242622	hsa-mir-193b	2956	1
HNSC	ENSG00000237637	hsa-mir-193b	2956	1
HNSC	ENSG00000237187	hsa-mir-193b	2956	1
HNSC	ENSG00000235954	hsa-mir-193b	2956	1
HNSC	ENSG00000233137	hsa-mir-193b	2956	1
HNSC	ENSG00000231889	hsa-mir-193b	2956	1
HNSC	ENSG00000230454	hsa-mir-193b	2956	1
HNSC	ENSG00000229891	hsa-mir-193b	2956	1
HNSC	ENSG00000224660	hsa-mir-193b	2956	1
HNSC	ENSG00000215908	hsa-mir-193b	2956	1
HNSC	ENSG00000212766	hsa-mir-193b	2956	1
HNSC	ENSG00000179523	hsa-mir-193b	2956	1
HNSC	ENSG00000259673	hsa-mir-193b	29123	1
HNSC	ENSG00000248092	hsa-mir-193b	29123	1
HNSC	ENSG00000244879	hsa-mir-193b	29123	1
HNSC	ENSG00000242622	hsa-mir-193b	29123	1
HNSC	ENSG00000237637	hsa-mir-193b	29123	1
HNSC	ENSG00000224189	hsa-mir-193b	29123	1
HNSC	ENSG00000215908	hsa-mir-193b	29123	1
HNSC	ENSG00000179523	hsa-mir-193b	29123	1
HNSC	ENSG00000247556	hsa-mir-181b	2909	1
HNSC	ENSG00000249673	hsa-mir-125b	2907	1
HNSC	ENSG00000249673	hsa-mir-9	2896	1
HNSC	ENSG00000237548	hsa-mir-9	2896	1
HNSC	ENSG00000229261	hsa-mir-15b	284996	1
HNSC	ENSG00000260655	hsa-mir-193b	284403	1
HNSC	ENSG00000247828	hsa-mir-193b	284403	1
HNSC	ENSG00000244879	hsa-mir-193b	284403	1
HNSC	ENSG00000235954	hsa-mir-193b	284403	1
HNSC	ENSG00000229891	hsa-mir-193b	284403	1
HNSC	ENSG00000224660	hsa-mir-193b	284403	1
HNSC	ENSG00000215908	hsa-mir-193b	284403	1
HNSC	ENSG00000212766	hsa-mir-193b	284403	1
HNSC	ENSG00000203645	hsa-mir-193b	284403	1
HNSC	ENSG00000179523	hsa-mir-193b	284403	1
HNSC	ENSG00000259673	hsa-mir-193b	27246	1
HNSC	ENSG00000248092	hsa-mir-193b	27246	1
HNSC	ENSG00000246022	hsa-mir-193b	27246	1
HNSC	ENSG00000233137	hsa-mir-193b	27246	1
HNSC	ENSG00000261126	hsa-mir-193b	26523	1
HNSC	ENSG00000259673	hsa-mir-193b	26523	1
HNSC	ENSG00000248092	hsa-mir-193b	26523	1
HNSC	ENSG00000247556	hsa-mir-31	26523	1
HNSC	ENSG00000242622	hsa-mir-193b	26523	1
HNSC	ENSG00000237637	hsa-mir-193b	26523	1
HNSC	ENSG00000233137	hsa-mir-193b	26523	1
HNSC	ENSG00000230454	hsa-mir-193b	26523	1
HNSC	ENSG00000228775	hsa-mir-31	26523	1
HNSC	ENSG00000223799	hsa-mir-193b	26523	1
HNSC	ENSG00000247556	hsa-mir-181b	26137	1
HNSC	ENSG00000224652	hsa-mir-181b	26137	1
HNSC	ENSG00000260874	hsa-mir-18a	26043	1
HNSC	ENSG00000248092	hsa-mir-193b	26011	1
HNSC	ENSG00000237187	hsa-mir-193b	26011	1
HNSC	ENSG00000261126	hsa-mir-193b	25966	1
HNSC	ENSG00000229891	hsa-mir-193b	25966	1
HNSC	ENSG00000224660	hsa-mir-193b	25966	1
HNSC	ENSG00000235499	hsa-mir-20a	25930	1
HNSC	ENSG00000260655	hsa-mir-193b	25901	1
HNSC	ENSG00000259673	hsa-mir-193b	25901	1
HNSC	ENSG00000247828	hsa-mir-193b	25901	1
HNSC	ENSG00000246526	hsa-mir-193b	25901	1
HNSC	ENSG00000246022	hsa-mir-193b	25901	1
HNSC	ENSG00000245685	hsa-mir-193b	25901	1
HNSC	ENSG00000240219	hsa-mir-193b	25901	1
HNSC	ENSG00000235954	hsa-mir-193b	25901	1
HNSC	ENSG00000231889	hsa-mir-193b	25901	1
HNSC	ENSG00000229891	hsa-mir-193b	25901	1
HNSC	ENSG00000224660	hsa-mir-193b	25901	1
HNSC	ENSG00000215908	hsa-mir-193b	25901	1
HNSC	ENSG00000179523	hsa-mir-193b	25901	1
HNSC	ENSG00000228775	hsa-mir-31	23759	1
HNSC	ENSG00000224652	hsa-mir-31	23759	1
HNSC	ENSG00000249673	hsa-mir-125b	23589	1
HNSC	ENSG00000234323	hsa-mir-16	23568	1
HNSC	ENSG00000247556	hsa-mir-181b	23492	1
HNSC	ENSG00000224652	hsa-mir-181b	23492	1
HNSC	ENSG00000247556	hsa-mir-181b	23411	1
HNSC	ENSG00000260874	hsa-mir-18a	23335	1
HNSC	ENSG00000237548	hsa-mir-9	23186	1
HNSC	ENSG00000229261	hsa-mir-25	23186	1
HNSC	ENSG00000227372	hsa-mir-18a	23152	1
HNSC	ENSG00000261126	hsa-mir-193b	23133	1
HNSC	ENSG00000260655	hsa-mir-193b	23133	1
HNSC	ENSG00000259673	hsa-mir-193b	23133	1
HNSC	ENSG00000248092	hsa-mir-193b	23133	1
HNSC	ENSG00000246022	hsa-mir-193b	23133	1
HNSC	ENSG00000245685	hsa-mir-193b	23133	1
HNSC	ENSG00000244879	hsa-mir-193b	23133	1
HNSC	ENSG00000242622	hsa-mir-193b	23133	1
HNSC	ENSG00000240219	hsa-mir-193b	23133	1
HNSC	ENSG00000235954	hsa-mir-193b	23133	1
HNSC	ENSG00000233137	hsa-mir-193b	23133	1
HNSC	ENSG00000231889	hsa-mir-193b	23133	1
HNSC	ENSG00000230454	hsa-mir-193b	23133	1
HNSC	ENSG00000229891	hsa-mir-193b	23133	1
HNSC	ENSG00000224189	hsa-mir-193b	23133	1
HNSC	ENSG00000215908	hsa-mir-193b	23133	1
HNSC	ENSG00000212766	hsa-mir-193b	23133	1
HNSC	ENSG00000179523	hsa-mir-193b	23133	1
HNSC	ENSG00000247556	hsa-mir-31	23112	1
HNSC	ENSG00000233060	hsa-mir-31	23112	1
HNSC	ENSG00000231889	hsa-mir-31	23112	1
HNSC	ENSG00000229891	hsa-mir-31	23112	1
HNSC	ENSG00000228775	hsa-mir-31	23112	1
HNSC	ENSG00000224652	hsa-mir-31	23112	1
HNSC	ENSG00000198468	hsa-mir-31	23112	1
HNSC	ENSG00000235499	hsa-mir-20a	23097	1
HNSC	ENSG00000259673	hsa-mir-193b	23089	1
HNSC	ENSG00000248092	hsa-mir-193b	23089	1
HNSC	ENSG00000242622	hsa-mir-193b	23089	1
HNSC	ENSG00000237637	hsa-mir-193b	23089	1
HNSC	ENSG00000237187	hsa-mir-193b	23089	1
HNSC	ENSG00000235954	hsa-mir-193b	23089	1
HNSC	ENSG00000233137	hsa-mir-193b	23089	1
HNSC	ENSG00000231889	hsa-mir-193b	23089	1
HNSC	ENSG00000230454	hsa-mir-193b	23089	1
HNSC	ENSG00000179523	hsa-mir-193b	23089	1
HNSC	ENSG00000262454	hsa-mir-192	23052	1
HNSC	ENSG00000259673	hsa-mir-193b	23020	1
HNSC	ENSG00000248092	hsa-mir-193b	23020	1
HNSC	ENSG00000242622	hsa-mir-193b	23020	1
HNSC	ENSG00000233137	hsa-mir-193b	23020	1
HNSC	ENSG00000260874	hsa-mir-18a	23008	1
HNSC	ENSG00000260655	hsa-mir-193b	22929	1
HNSC	ENSG00000259673	hsa-mir-193b	22929	1
HNSC	ENSG00000248092	hsa-mir-193b	22929	1
HNSC	ENSG00000244879	hsa-mir-193b	22929	1
HNSC	ENSG00000242622	hsa-mir-193b	22929	1
HNSC	ENSG00000231889	hsa-mir-193b	22929	1
HNSC	ENSG00000230454	hsa-mir-193b	22929	1
HNSC	ENSG00000229891	hsa-mir-193b	22929	1
HNSC	ENSG00000224660	hsa-mir-193b	22929	1
HNSC	ENSG00000215908	hsa-mir-193b	22929	1
HNSC	ENSG00000212766	hsa-mir-193b	22929	1
HNSC	ENSG00000179523	hsa-mir-193b	22929	1
HNSC	ENSG00000260655	hsa-mir-193b	22907	1
HNSC	ENSG00000248092	hsa-mir-193b	22907	1
HNSC	ENSG00000244879	hsa-mir-193b	22907	1
HNSC	ENSG00000237637	hsa-mir-193b	22907	1
HNSC	ENSG00000231889	hsa-mir-193b	22907	1
HNSC	ENSG00000230454	hsa-mir-193b	22907	1
HNSC	ENSG00000224660	hsa-mir-193b	22907	1
HNSC	ENSG00000224189	hsa-mir-193b	22907	1
HNSC	ENSG00000203645	hsa-mir-193b	22907	1
HNSC	ENSG00000179523	hsa-mir-193b	22907	1
HNSC	ENSG00000261126	hsa-mir-193b	22794	1
HNSC	ENSG00000260655	hsa-mir-193b	22794	1
HNSC	ENSG00000259673	hsa-mir-193b	22794	1
HNSC	ENSG00000248092	hsa-mir-193b	22794	1
HNSC	ENSG00000244879	hsa-mir-193b	22794	1
HNSC	ENSG00000242622	hsa-mir-193b	22794	1
HNSC	ENSG00000237637	hsa-mir-193b	22794	1
HNSC	ENSG00000237187	hsa-mir-193b	22794	1
HNSC	ENSG00000235954	hsa-mir-193b	22794	1
HNSC	ENSG00000233137	hsa-mir-193b	22794	1
HNSC	ENSG00000231889	hsa-mir-193b	22794	1
HNSC	ENSG00000230454	hsa-mir-193b	22794	1
HNSC	ENSG00000224189	hsa-mir-193b	22794	1
HNSC	ENSG00000212766	hsa-mir-193b	22794	1
HNSC	ENSG00000179523	hsa-mir-193b	22794	1
HNSC	ENSG00000235499	hsa-mir-20a	2252	1
HNSC	ENSG00000234323	hsa-mir-15b	2250	1
HNSC	ENSG00000229261	hsa-mir-15b	2250	1
HNSC	ENSG00000260655	hsa-mir-193b	224	1
HNSC	ENSG00000246022	hsa-mir-193b	224	1
HNSC	ENSG00000244879	hsa-mir-193b	224	1
HNSC	ENSG00000235954	hsa-mir-193b	224	1
HNSC	ENSG00000231889	hsa-mir-193b	224	1
HNSC	ENSG00000229891	hsa-mir-193b	224	1
HNSC	ENSG00000215908	hsa-mir-193b	224	1
HNSC	ENSG00000212766	hsa-mir-193b	224	1
HNSC	ENSG00000179523	hsa-mir-193b	224	1
HNSC	ENSG00000260655	hsa-mir-193b	219790	1
HNSC	ENSG00000259673	hsa-mir-193b	219790	1
HNSC	ENSG00000254211	hsa-mir-193b	219790	1
HNSC	ENSG00000247828	hsa-mir-193b	219790	1
HNSC	ENSG00000246526	hsa-mir-193b	219790	1
HNSC	ENSG00000245685	hsa-mir-193b	219790	1
HNSC	ENSG00000244879	hsa-mir-193b	219790	1
HNSC	ENSG00000242622	hsa-mir-193b	219790	1
HNSC	ENSG00000240219	hsa-mir-193b	219790	1
HNSC	ENSG00000235954	hsa-mir-193b	219790	1
HNSC	ENSG00000233137	hsa-mir-193b	219790	1
HNSC	ENSG00000230454	hsa-mir-193b	219790	1
HNSC	ENSG00000229891	hsa-mir-193b	219790	1
HNSC	ENSG00000224660	hsa-mir-193b	219790	1
HNSC	ENSG00000223799	hsa-mir-193b	219790	1
HNSC	ENSG00000215908	hsa-mir-193b	219790	1
HNSC	ENSG00000179523	hsa-mir-193b	219790	1
HNSC	ENSG00000249896	hsa-mir-181b	2186	1
HNSC	ENSG00000247556	hsa-mir-181b	2186	1
HNSC	ENSG00000224652	hsa-mir-181b	2186	1
HNSC	ENSG00000260655	hsa-mir-193b	2177	1
HNSC	ENSG00000259673	hsa-mir-193b	2177	1
HNSC	ENSG00000248092	hsa-mir-193b	2177	1
HNSC	ENSG00000247828	hsa-mir-193b	2177	1
HNSC	ENSG00000244879	hsa-mir-193b	2177	1
HNSC	ENSG00000235954	hsa-mir-193b	2177	1
HNSC	ENSG00000231889	hsa-mir-193b	2177	1
HNSC	ENSG00000230454	hsa-mir-193b	2177	1
HNSC	ENSG00000229891	hsa-mir-193b	2177	1
HNSC	ENSG00000224660	hsa-mir-193b	2177	1
HNSC	ENSG00000179523	hsa-mir-193b	2177	1
HNSC	ENSG00000260655	hsa-mir-193b	2146	1
HNSC	ENSG00000259673	hsa-mir-193b	2146	1
HNSC	ENSG00000247828	hsa-mir-193b	2146	1
HNSC	ENSG00000246526	hsa-mir-193b	2146	1
HNSC	ENSG00000245685	hsa-mir-193b	2146	1
HNSC	ENSG00000244879	hsa-mir-193b	2146	1
HNSC	ENSG00000242622	hsa-mir-193b	2146	1
HNSC	ENSG00000235954	hsa-mir-193b	2146	1
HNSC	ENSG00000230454	hsa-mir-193b	2146	1
HNSC	ENSG00000229891	hsa-mir-193b	2146	1
HNSC	ENSG00000224660	hsa-mir-193b	2146	1
HNSC	ENSG00000223799	hsa-mir-193b	2146	1
HNSC	ENSG00000215908	hsa-mir-193b	2146	1
HNSC	ENSG00000212766	hsa-mir-193b	2146	1
HNSC	ENSG00000203645	hsa-mir-193b	2146	1
HNSC	ENSG00000179523	hsa-mir-193b	2146	1
HNSC	ENSG00000262454	hsa-mir-99a	2137	1
HNSC	ENSG00000260655	hsa-mir-193b	2052	1
HNSC	ENSG00000248092	hsa-mir-193b	2052	1
HNSC	ENSG00000246022	hsa-mir-193b	2052	1
HNSC	ENSG00000237187	hsa-mir-193b	2052	1
HNSC	ENSG00000235954	hsa-mir-193b	2052	1
HNSC	ENSG00000231889	hsa-mir-193b	2052	1
HNSC	ENSG00000230454	hsa-mir-193b	2052	1
HNSC	ENSG00000229891	hsa-mir-193b	2052	1
HNSC	ENSG00000212766	hsa-mir-193b	2052	1
HNSC	ENSG00000179523	hsa-mir-193b	2052	1
HNSC	ENSG00000215039	hsa-mir-455	2045	1
HNSC	ENSG00000204934	hsa-mir-455	2045	1
HNSC	ENSG00000247556	hsa-mir-181b	2033	1
HNSC	ENSG00000261126	hsa-mir-193b	200081	1
HNSC	ENSG00000260655	hsa-mir-193b	200081	1
HNSC	ENSG00000259673	hsa-mir-193b	200081	1
HNSC	ENSG00000248092	hsa-mir-193b	200081	1
HNSC	ENSG00000247828	hsa-mir-193b	200081	1
HNSC	ENSG00000246526	hsa-mir-193b	200081	1
HNSC	ENSG00000245685	hsa-mir-193b	200081	1
HNSC	ENSG00000244879	hsa-mir-193b	200081	1
HNSC	ENSG00000242622	hsa-mir-193b	200081	1
HNSC	ENSG00000235954	hsa-mir-193b	200081	1
HNSC	ENSG00000229891	hsa-mir-193b	200081	1
HNSC	ENSG00000224660	hsa-mir-193b	200081	1
HNSC	ENSG00000223799	hsa-mir-193b	200081	1
HNSC	ENSG00000215908	hsa-mir-193b	200081	1
HNSC	ENSG00000179523	hsa-mir-193b	200081	1
HNSC	ENSG00000262454	hsa-mir-99a	1984	1
HNSC	ENSG00000249673	hsa-mir-99a	1984	1
HNSC	ENSG00000222041	hsa-mir-99a	1984	1
HNSC	ENSG00000229261	hsa-mir-23b	1973	1
HNSC	ENSG00000248092	hsa-mir-193b	1954	1
HNSC	ENSG00000246022	hsa-mir-193b	1954	1
HNSC	ENSG00000229261	hsa-mir-20b	1948	1
HNSC	ENSG00000235499	hsa-mir-20a	192670	1
HNSC	ENSG00000215866	hsa-mir-27b	1909	1
HNSC	ENSG00000248092	hsa-mir-193b	1894	1
HNSC	ENSG00000247828	hsa-mir-193b	1894	1
HNSC	ENSG00000244879	hsa-mir-193b	1894	1
HNSC	ENSG00000242622	hsa-mir-193b	1894	1
HNSC	ENSG00000233137	hsa-mir-193b	1894	1
HNSC	ENSG00000230454	hsa-mir-193b	1894	1
HNSC	ENSG00000215908	hsa-mir-193b	1894	1
HNSC	ENSG00000179523	hsa-mir-193b	1894	1
HNSC	ENSG00000260655	hsa-mir-193b	1891	1
HNSC	ENSG00000235954	hsa-mir-193b	1891	1
HNSC	ENSG00000261126	hsa-mir-193b	1876	1
HNSC	ENSG00000260808	hsa-mir-193b	1876	1
HNSC	ENSG00000259673	hsa-mir-193b	1876	1
HNSC	ENSG00000248092	hsa-mir-193b	1876	1
HNSC	ENSG00000247828	hsa-mir-193b	1876	1
HNSC	ENSG00000245685	hsa-mir-193b	1876	1
HNSC	ENSG00000244879	hsa-mir-193b	1876	1
HNSC	ENSG00000242622	hsa-mir-193b	1876	1
HNSC	ENSG00000237187	hsa-mir-193b	1876	1
HNSC	ENSG00000235954	hsa-mir-193b	1876	1
HNSC	ENSG00000233137	hsa-mir-193b	1876	1
HNSC	ENSG00000231889	hsa-mir-193b	1876	1
HNSC	ENSG00000230454	hsa-mir-193b	1876	1
HNSC	ENSG00000224660	hsa-mir-193b	1876	1
HNSC	ENSG00000215908	hsa-mir-193b	1876	1
HNSC	ENSG00000212766	hsa-mir-193b	1876	1
HNSC	ENSG00000179523	hsa-mir-193b	1876	1
HNSC	ENSG00000229261	hsa-mir-23b	1874	1
HNSC	ENSG00000260808	hsa-mir-193b	1870	1
HNSC	ENSG00000260655	hsa-mir-193b	1870	1
HNSC	ENSG00000259673	hsa-mir-193b	1870	1
HNSC	ENSG00000254211	hsa-mir-193b	1870	1
HNSC	ENSG00000247828	hsa-mir-193b	1870	1
HNSC	ENSG00000246526	hsa-mir-193b	1870	1
HNSC	ENSG00000245685	hsa-mir-193b	1870	1
HNSC	ENSG00000244879	hsa-mir-193b	1870	1
HNSC	ENSG00000242622	hsa-mir-193b	1870	1
HNSC	ENSG00000235954	hsa-mir-193b	1870	1
HNSC	ENSG00000229891	hsa-mir-193b	1870	1
HNSC	ENSG00000224660	hsa-mir-193b	1870	1
HNSC	ENSG00000223799	hsa-mir-193b	1870	1
HNSC	ENSG00000215908	hsa-mir-193b	1870	1
HNSC	ENSG00000261126	hsa-mir-193b	1869	1
HNSC	ENSG00000260808	hsa-mir-193b	1869	1
HNSC	ENSG00000260655	hsa-mir-193b	1869	1
HNSC	ENSG00000247828	hsa-mir-193b	1869	1
HNSC	ENSG00000244879	hsa-mir-193b	1869	1
HNSC	ENSG00000242622	hsa-mir-193b	1869	1
HNSC	ENSG00000235954	hsa-mir-193b	1869	1
HNSC	ENSG00000229891	hsa-mir-193b	1869	1
HNSC	ENSG00000224660	hsa-mir-193b	1869	1
HNSC	ENSG00000215908	hsa-mir-193b	1869	1
HNSC	ENSG00000212766	hsa-mir-193b	1869	1
HNSC	ENSG00000203645	hsa-mir-193b	1869	1
HNSC	ENSG00000179523	hsa-mir-193b	1869	1
HNSC	ENSG00000228649	hsa-let-7c	1849	1
HNSC	ENSG00000226419	hsa-let-7c	1849	1
HNSC	ENSG00000261126	hsa-mir-193b	1788	1
HNSC	ENSG00000260808	hsa-mir-193b	1788	1
HNSC	ENSG00000260655	hsa-mir-193b	1788	1
HNSC	ENSG00000259673	hsa-mir-193b	1788	1
HNSC	ENSG00000248092	hsa-mir-193b	1788	1
HNSC	ENSG00000247828	hsa-mir-193b	1788	1
HNSC	ENSG00000246022	hsa-mir-193b	1788	1
HNSC	ENSG00000245685	hsa-mir-193b	1788	1
HNSC	ENSG00000244879	hsa-mir-193b	1788	1
HNSC	ENSG00000242622	hsa-mir-193b	1788	1
HNSC	ENSG00000240219	hsa-mir-193b	1788	1
HNSC	ENSG00000237637	hsa-mir-193b	1788	1
HNSC	ENSG00000237187	hsa-mir-193b	1788	1
HNSC	ENSG00000235954	hsa-mir-193b	1788	1
HNSC	ENSG00000233354	hsa-mir-193b	1788	1
HNSC	ENSG00000233137	hsa-mir-193b	1788	1
HNSC	ENSG00000231889	hsa-mir-193b	1788	1
HNSC	ENSG00000230454	hsa-mir-193b	1788	1
HNSC	ENSG00000229891	hsa-mir-193b	1788	1
HNSC	ENSG00000224660	hsa-mir-193b	1788	1
HNSC	ENSG00000224189	hsa-mir-193b	1788	1
HNSC	ENSG00000223799	hsa-mir-193b	1788	1
HNSC	ENSG00000215908	hsa-mir-193b	1788	1
HNSC	ENSG00000212766	hsa-mir-193b	1788	1
HNSC	ENSG00000179523	hsa-mir-193b	1788	1
HNSC	ENSG00000261126	hsa-mir-193b	1719	1
HNSC	ENSG00000260655	hsa-mir-193b	1719	1
HNSC	ENSG00000259673	hsa-mir-193b	1719	1
HNSC	ENSG00000248092	hsa-mir-193b	1719	1
HNSC	ENSG00000247828	hsa-mir-193b	1719	1
HNSC	ENSG00000246526	hsa-mir-193b	1719	1
HNSC	ENSG00000245685	hsa-mir-193b	1719	1
HNSC	ENSG00000244879	hsa-mir-193b	1719	1
HNSC	ENSG00000242622	hsa-mir-193b	1719	1
HNSC	ENSG00000235954	hsa-mir-193b	1719	1
HNSC	ENSG00000233137	hsa-mir-193b	1719	1
HNSC	ENSG00000230454	hsa-mir-193b	1719	1
HNSC	ENSG00000229891	hsa-mir-193b	1719	1
HNSC	ENSG00000224660	hsa-mir-193b	1719	1
HNSC	ENSG00000223799	hsa-mir-193b	1719	1
HNSC	ENSG00000215908	hsa-mir-193b	1719	1
HNSC	ENSG00000212766	hsa-mir-193b	1719	1
HNSC	ENSG00000179523	hsa-mir-193b	1719	1
HNSC	ENSG00000260655	hsa-mir-193b	168002	1
HNSC	ENSG00000246022	hsa-mir-193b	168002	1
HNSC	ENSG00000224189	hsa-mir-193b	168002	1
HNSC	ENSG00000262454	hsa-mir-192	163071	1
HNSC	ENSG00000236537	hsa-mir-93	153222	1
HNSC	ENSG00000236830	hsa-mir-21	151742	1
HNSC	ENSG00000261126	hsa-mir-193b	151648	1
HNSC	ENSG00000260655	hsa-mir-193b	151648	1
HNSC	ENSG00000259673	hsa-mir-193b	151648	1
HNSC	ENSG00000248092	hsa-mir-193b	151648	1
HNSC	ENSG00000247828	hsa-mir-193b	151648	1
HNSC	ENSG00000244879	hsa-mir-193b	151648	1
HNSC	ENSG00000242622	hsa-mir-193b	151648	1
HNSC	ENSG00000235954	hsa-mir-193b	151648	1
HNSC	ENSG00000233137	hsa-mir-193b	151648	1
HNSC	ENSG00000230454	hsa-mir-193b	151648	1
HNSC	ENSG00000229891	hsa-mir-193b	151648	1
HNSC	ENSG00000224660	hsa-mir-193b	151648	1
HNSC	ENSG00000215908	hsa-mir-193b	151648	1
HNSC	ENSG00000212766	hsa-mir-193b	151648	1
HNSC	ENSG00000203645	hsa-mir-193b	151648	1
HNSC	ENSG00000179523	hsa-mir-193b	151648	1
HNSC	ENSG00000237187	hsa-mir-193b	150368	1
HNSC	ENSG00000223799	hsa-mir-193b	150368	1
HNSC	ENSG00000260655	hsa-mir-193b	147138	1
HNSC	ENSG00000254211	hsa-mir-193b	147138	1
HNSC	ENSG00000247828	hsa-mir-193b	147138	1
HNSC	ENSG00000246526	hsa-mir-193b	147138	1
HNSC	ENSG00000245685	hsa-mir-193b	147138	1
HNSC	ENSG00000240219	hsa-mir-193b	147138	1
HNSC	ENSG00000229891	hsa-mir-193b	147138	1
HNSC	ENSG00000224660	hsa-mir-193b	147138	1
HNSC	ENSG00000223799	hsa-mir-193b	147138	1
HNSC	ENSG00000212766	hsa-mir-193b	147138	1
HNSC	ENSG00000261126	hsa-mir-193b	142	1
HNSC	ENSG00000260655	hsa-mir-193b	142	1
HNSC	ENSG00000259673	hsa-mir-193b	142	1
HNSC	ENSG00000248092	hsa-mir-193b	142	1
HNSC	ENSG00000247828	hsa-mir-193b	142	1
HNSC	ENSG00000246022	hsa-mir-193b	142	1
HNSC	ENSG00000245685	hsa-mir-193b	142	1
HNSC	ENSG00000244879	hsa-mir-193b	142	1
HNSC	ENSG00000242622	hsa-mir-193b	142	1
HNSC	ENSG00000237637	hsa-mir-193b	142	1
HNSC	ENSG00000235954	hsa-mir-193b	142	1
HNSC	ENSG00000231889	hsa-mir-193b	142	1
HNSC	ENSG00000230454	hsa-mir-193b	142	1
HNSC	ENSG00000229891	hsa-mir-193b	142	1
HNSC	ENSG00000224660	hsa-mir-193b	142	1
HNSC	ENSG00000224189	hsa-mir-193b	142	1
HNSC	ENSG00000223799	hsa-mir-193b	142	1
HNSC	ENSG00000215908	hsa-mir-193b	142	1
HNSC	ENSG00000212766	hsa-mir-193b	142	1
HNSC	ENSG00000179523	hsa-mir-193b	142	1
HNSC	ENSG00000229261	hsa-mir-106a	140885	1
HNSC	ENSG00000261126	hsa-mir-193b	135293	1
HNSC	ENSG00000260655	hsa-mir-193b	135293	1
HNSC	ENSG00000259673	hsa-mir-193b	135293	1
HNSC	ENSG00000248092	hsa-mir-193b	135293	1
HNSC	ENSG00000247828	hsa-mir-193b	135293	1
HNSC	ENSG00000246022	hsa-mir-193b	135293	1
HNSC	ENSG00000245685	hsa-mir-193b	135293	1
HNSC	ENSG00000244879	hsa-mir-193b	135293	1
HNSC	ENSG00000242622	hsa-mir-193b	135293	1
HNSC	ENSG00000235954	hsa-mir-193b	135293	1
HNSC	ENSG00000233137	hsa-mir-193b	135293	1
HNSC	ENSG00000231889	hsa-mir-193b	135293	1
HNSC	ENSG00000230454	hsa-mir-193b	135293	1
HNSC	ENSG00000229891	hsa-mir-193b	135293	1
HNSC	ENSG00000224660	hsa-mir-193b	135293	1
HNSC	ENSG00000215908	hsa-mir-193b	135293	1
HNSC	ENSG00000212766	hsa-mir-193b	135293	1
HNSC	ENSG00000179523	hsa-mir-193b	135293	1
HNSC	ENSG00000260655	hsa-mir-193b	133522	1
HNSC	ENSG00000248092	hsa-mir-193b	133522	1
HNSC	ENSG00000246022	hsa-mir-193b	133522	1
HNSC	ENSG00000244879	hsa-mir-193b	133522	1
HNSC	ENSG00000242622	hsa-mir-193b	133522	1
HNSC	ENSG00000233137	hsa-mir-193b	133522	1
HNSC	ENSG00000230454	hsa-mir-193b	133522	1
HNSC	ENSG00000249673	hsa-mir-125b	133	1
HNSC	ENSG00000237721	hsa-mir-125b	133	1
HNSC	ENSG00000261126	hsa-mir-193b	130872	1
HNSC	ENSG00000260655	hsa-mir-193b	130872	1
HNSC	ENSG00000247828	hsa-mir-193b	130872	1
HNSC	ENSG00000245685	hsa-mir-193b	130872	1
HNSC	ENSG00000244879	hsa-mir-193b	130872	1
HNSC	ENSG00000242622	hsa-mir-193b	130872	1
HNSC	ENSG00000240219	hsa-mir-193b	130872	1
HNSC	ENSG00000235954	hsa-mir-193b	130872	1
HNSC	ENSG00000231889	hsa-mir-193b	130872	1
HNSC	ENSG00000230454	hsa-mir-193b	130872	1
HNSC	ENSG00000224660	hsa-mir-193b	130872	1
HNSC	ENSG00000215908	hsa-mir-193b	130872	1
HNSC	ENSG00000203645	hsa-mir-193b	130872	1
HNSC	ENSG00000179523	hsa-mir-193b	130872	1
HNSC	ENSG00000215039	hsa-mir-455	130589	1
HNSC	ENSG00000204934	hsa-mir-455	130589	1
HNSC	ENSG00000237548	hsa-mir-9	1303	1
HNSC	ENSG00000249673	hsa-mir-125b	1258	1
HNSC	ENSG00000237721	hsa-mir-125b	1258	1
HNSC	ENSG00000260655	hsa-mir-193b	118980	1
HNSC	ENSG00000259673	hsa-mir-193b	118980	1
HNSC	ENSG00000248092	hsa-mir-193b	118980	1
HNSC	ENSG00000247828	hsa-mir-193b	118980	1
HNSC	ENSG00000244879	hsa-mir-193b	118980	1
HNSC	ENSG00000235954	hsa-mir-193b	118980	1
HNSC	ENSG00000231889	hsa-mir-193b	118980	1
HNSC	ENSG00000230454	hsa-mir-193b	118980	1
HNSC	ENSG00000229891	hsa-mir-193b	118980	1
HNSC	ENSG00000224660	hsa-mir-193b	118980	1
HNSC	ENSG00000179523	hsa-mir-193b	118980	1
HNSC	ENSG00000261126	hsa-mir-193b	115703	1
HNSC	ENSG00000260808	hsa-mir-193b	115703	1
HNSC	ENSG00000260655	hsa-mir-193b	115703	1
HNSC	ENSG00000254211	hsa-mir-193b	115703	1
HNSC	ENSG00000247828	hsa-mir-193b	115703	1
HNSC	ENSG00000245685	hsa-mir-193b	115703	1
HNSC	ENSG00000244879	hsa-mir-193b	115703	1
HNSC	ENSG00000242622	hsa-mir-193b	115703	1
HNSC	ENSG00000240219	hsa-mir-193b	115703	1
HNSC	ENSG00000235954	hsa-mir-193b	115703	1
HNSC	ENSG00000231889	hsa-mir-193b	115703	1
HNSC	ENSG00000230454	hsa-mir-193b	115703	1
HNSC	ENSG00000229891	hsa-mir-193b	115703	1
HNSC	ENSG00000224660	hsa-mir-193b	115703	1
HNSC	ENSG00000215908	hsa-mir-193b	115703	1
HNSC	ENSG00000203645	hsa-mir-193b	115703	1
HNSC	ENSG00000179523	hsa-mir-193b	115703	1
HNSC	ENSG00000249673	hsa-mir-125b	114294	1
HNSC	ENSG00000259673	hsa-mir-193b	113189	1
HNSC	ENSG00000248092	hsa-mir-193b	113189	1
HNSC	ENSG00000246022	hsa-mir-193b	113189	1
HNSC	ENSG00000237187	hsa-mir-193b	113189	1
HNSC	ENSG00000231889	hsa-mir-193b	113189	1
HNSC	ENSG00000229891	hsa-mir-193b	113189	1
HNSC	ENSG00000224189	hsa-mir-193b	113189	1
HNSC	ENSG00000212766	hsa-mir-193b	113189	1
HNSC	ENSG00000179523	hsa-mir-193b	113189	1
HNSC	ENSG00000249673	hsa-mir-125b	11313	1
HNSC	ENSG00000204934	hsa-mir-455	11188	1
HNSC	ENSG00000261126	hsa-mir-193b	11168	1
HNSC	ENSG00000260655	hsa-mir-193b	11168	1
HNSC	ENSG00000259673	hsa-mir-193b	11168	1
HNSC	ENSG00000248092	hsa-mir-193b	11168	1
HNSC	ENSG00000247828	hsa-mir-193b	11168	1
HNSC	ENSG00000246526	hsa-mir-193b	11168	1
HNSC	ENSG00000246022	hsa-mir-193b	11168	1
HNSC	ENSG00000245685	hsa-mir-193b	11168	1
HNSC	ENSG00000244879	hsa-mir-193b	11168	1
HNSC	ENSG00000242622	hsa-mir-193b	11168	1
HNSC	ENSG00000240219	hsa-mir-193b	11168	1
HNSC	ENSG00000237637	hsa-mir-193b	11168	1
HNSC	ENSG00000237187	hsa-mir-193b	11168	1
HNSC	ENSG00000235954	hsa-mir-193b	11168	1
HNSC	ENSG00000233354	hsa-mir-193b	11168	1
HNSC	ENSG00000233137	hsa-mir-193b	11168	1
HNSC	ENSG00000231889	hsa-mir-193b	11168	1
HNSC	ENSG00000230454	hsa-mir-193b	11168	1
HNSC	ENSG00000229891	hsa-mir-193b	11168	1
HNSC	ENSG00000224660	hsa-mir-193b	11168	1
HNSC	ENSG00000224189	hsa-mir-193b	11168	1
HNSC	ENSG00000223799	hsa-mir-193b	11168	1
HNSC	ENSG00000215908	hsa-mir-193b	11168	1
HNSC	ENSG00000212766	hsa-mir-193b	11168	1
HNSC	ENSG00000179523	hsa-mir-193b	11168	1
HNSC	ENSG00000260655	hsa-mir-193b	11100	1
HNSC	ENSG00000259673	hsa-mir-193b	11100	1
HNSC	ENSG00000248092	hsa-mir-193b	11100	1
HNSC	ENSG00000242622	hsa-mir-193b	11100	1
HNSC	ENSG00000233137	hsa-mir-193b	11100	1
HNSC	ENSG00000229891	hsa-mir-193b	11100	1
HNSC	ENSG00000224660	hsa-mir-193b	11100	1
HNSC	ENSG00000223799	hsa-mir-193b	11100	1
HNSC	ENSG00000261126	hsa-mir-193b	10947	1
HNSC	ENSG00000260808	hsa-mir-193b	10947	1
HNSC	ENSG00000260655	hsa-mir-193b	10947	1
HNSC	ENSG00000259673	hsa-mir-193b	10947	1
HNSC	ENSG00000248092	hsa-mir-193b	10947	1
HNSC	ENSG00000247828	hsa-mir-193b	10947	1
HNSC	ENSG00000245685	hsa-mir-193b	10947	1
HNSC	ENSG00000244879	hsa-mir-193b	10947	1
HNSC	ENSG00000242622	hsa-mir-193b	10947	1
HNSC	ENSG00000237637	hsa-mir-193b	10947	1
HNSC	ENSG00000237187	hsa-mir-193b	10947	1
HNSC	ENSG00000235954	hsa-mir-193b	10947	1
HNSC	ENSG00000231889	hsa-mir-193b	10947	1
HNSC	ENSG00000230454	hsa-mir-193b	10947	1
HNSC	ENSG00000229891	hsa-mir-193b	10947	1
HNSC	ENSG00000224660	hsa-mir-193b	10947	1
HNSC	ENSG00000215908	hsa-mir-193b	10947	1
HNSC	ENSG00000212766	hsa-mir-193b	10947	1
HNSC	ENSG00000179523	hsa-mir-193b	10947	1
HNSC	ENSG00000247556	hsa-mir-31	10838	1
HNSC	ENSG00000231889	hsa-mir-31	10838	1
HNSC	ENSG00000223749	hsa-mir-27b	10813	1
HNSC	ENSG00000261126	hsa-mir-193b	10721	1
HNSC	ENSG00000260655	hsa-mir-193b	10721	1
HNSC	ENSG00000259673	hsa-mir-193b	10721	1
HNSC	ENSG00000248092	hsa-mir-193b	10721	1
HNSC	ENSG00000247828	hsa-mir-193b	10721	1
HNSC	ENSG00000245685	hsa-mir-193b	10721	1
HNSC	ENSG00000244879	hsa-mir-193b	10721	1
HNSC	ENSG00000242622	hsa-mir-193b	10721	1
HNSC	ENSG00000240219	hsa-mir-193b	10721	1
HNSC	ENSG00000235954	hsa-mir-193b	10721	1
HNSC	ENSG00000233137	hsa-mir-193b	10721	1
HNSC	ENSG00000230454	hsa-mir-193b	10721	1
HNSC	ENSG00000224660	hsa-mir-193b	10721	1
HNSC	ENSG00000215908	hsa-mir-193b	10721	1
HNSC	ENSG00000212766	hsa-mir-193b	10721	1
HNSC	ENSG00000203645	hsa-mir-193b	10721	1
HNSC	ENSG00000179523	hsa-mir-193b	10721	1
HNSC	ENSG00000260808	hsa-mir-193b	10713	1
HNSC	ENSG00000260655	hsa-mir-193b	10713	1
HNSC	ENSG00000259673	hsa-mir-193b	10713	1
HNSC	ENSG00000248092	hsa-mir-193b	10713	1
HNSC	ENSG00000244879	hsa-mir-193b	10713	1
HNSC	ENSG00000242622	hsa-mir-193b	10713	1
HNSC	ENSG00000237187	hsa-mir-193b	10713	1
HNSC	ENSG00000235954	hsa-mir-193b	10713	1
HNSC	ENSG00000231889	hsa-mir-193b	10713	1
HNSC	ENSG00000230454	hsa-mir-193b	10713	1
HNSC	ENSG00000215908	hsa-mir-193b	10713	1
HNSC	ENSG00000179523	hsa-mir-193b	10713	1
HNSC	ENSG00000223795	hsa-mir-331	10536	1
HNSC	ENSG00000262454	hsa-mir-99a	10360	1
HNSC	ENSG00000222041	hsa-mir-99a	10360	1
HNSC	ENSG00000259673	hsa-mir-193b	10291	1
HNSC	ENSG00000248092	hsa-mir-193b	10291	1
HNSC	ENSG00000233137	hsa-mir-193b	10291	1
HNSC	ENSG00000249673	hsa-mir-9	10272	1
HNSC	ENSG00000237548	hsa-mir-9	10272	1
HNSC	ENSG00000231290	hsa-mir-9	10272	1
HNSC	ENSG00000260655	hsa-mir-193b	10238	1
HNSC	ENSG00000259673	hsa-mir-193b	10238	1
HNSC	ENSG00000248092	hsa-mir-193b	10238	1
HNSC	ENSG00000244879	hsa-mir-193b	10238	1
HNSC	ENSG00000242622	hsa-mir-193b	10238	1
HNSC	ENSG00000233137	hsa-mir-193b	10238	1
HNSC	ENSG00000230454	hsa-mir-193b	10238	1
HNSC	ENSG00000224189	hsa-mir-193b	10238	1
HNSC	ENSG00000212766	hsa-mir-193b	10238	1
HNSC	ENSG00000262454	hsa-mir-29c	1021	1
HNSC	ENSG00000246526	hsa-mir-193b	10154	1
HNSC	ENSG00000233137	hsa-mir-193b	10154	1
HNSC	ENSG00000248092	hsa-mir-193b	10152	1
HNSC	ENSG00000242622	hsa-mir-193b	10152	1
HNSC	ENSG00000237637	hsa-mir-193b	10152	1
HNSC	ENSG00000237187	hsa-mir-193b	10152	1
HNSC	ENSG00000233354	hsa-mir-193b	10152	1
HNSC	ENSG00000233137	hsa-mir-193b	10152	1
HNSC	ENSG00000231889	hsa-mir-193b	10152	1
HNSC	ENSG00000230454	hsa-mir-193b	10152	1
HNSC	ENSG00000224189	hsa-mir-193b	10152	1
HNSC	ENSG00000179523	hsa-mir-193b	10152	1
HNSC	ENSG00000259673	hsa-mir-193b	10106	1
HNSC	ENSG00000248092	hsa-mir-193b	10106	1
HNSC	ENSG00000233137	hsa-mir-193b	10106	1
HNSC	ENSG00000247556	hsa-mir-181b	10075	1
HNSC	ENSG00000249673	hsa-mir-9	1001	1
HNSC	ENSG00000237548	hsa-mir-9	1001	1
HNSC	ENSG00000231290	hsa-mir-9	1001	1

## Sheet: KICH
Cancer_type	LncRNA(Ensembl ID)	miRNA	mRNA(Gene ID)	shared miRNA number
KICH	ENSG00000215039	hsa-mir-122	4358	1
KICH	ENSG00000247134	hsa-mir-23a	6355	1
KICH	ENSG00000259865	hsa-mir-181a	55432	1

## Sheet: KIRC
Cancer_type	LncRNA(Ensembl ID)	miRNA	mRNA(Gene ID)	shared miRNA number
KIRC	ENSG00000130600	hsa-mir-192, hsa-mir-215, hsa-mir-107	3638	3
KIRC	ENSG00000230530	hsa-mir-21, hsa-mir-193b	81575	2
KIRC	ENSG00000259884	hsa-mir-455, hsa-mir-744	6303	2
KIRC	ENSG00000245910	hsa-mir-652, hsa-mir-107	6155	2
KIRC	ENSG00000196756	hsa-mir-652, hsa-mir-107	6155	2
KIRC	ENSG00000230530	hsa-mir-21, hsa-mir-193b	54861	2
KIRC	ENSG00000231574	hsa-mir-520b, hsa-mir-520e	5214	2
KIRC	ENSG00000262714	hsa-mir-520b, hsa-mir-520e	4179	2
KIRC	ENSG00000231574	hsa-mir-520b, hsa-mir-520e	4179	2
KIRC	ENSG00000203499	hsa-mir-26a, hsa-mir-130a	2099	2
KIRC	ENSG00000256596	hsa-mir-193b	999	1
KIRC	ENSG00000256596	hsa-mir-193b	9939	1
KIRC	ENSG00000230530	hsa-mir-193b	9939	1
KIRC	ENSG00000253972	hsa-mir-331	9651	1
KIRC	ENSG00000243701	hsa-mir-331	9651	1
KIRC	ENSG00000240219	hsa-mir-331	9651	1
KIRC	ENSG00000232784	hsa-mir-331	9651	1
KIRC	ENSG00000237647	hsa-mir-181a	9532	1
KIRC	ENSG00000237686	hsa-mir-128	9507	1
KIRC	ENSG00000237390	hsa-mir-423	9423	1
KIRC	ENSG00000230782	hsa-mir-423	9423	1
KIRC	ENSG00000203499	hsa-mir-26a	93426	1
KIRC	ENSG00000259884	hsa-mir-149	92822	1
KIRC	ENSG00000246526	hsa-mir-149	92822	1
KIRC	ENSG00000232855	hsa-mir-149	92822	1
KIRC	ENSG00000212694	hsa-mir-149	92822	1
KIRC	ENSG00000260977	hsa-mir-196b	925	1
KIRC	ENSG00000235831	hsa-mir-196b	925	1
KIRC	ENSG00000231133	hsa-mir-196b	925	1
KIRC	ENSG00000226419	hsa-mir-196b	925	1
KIRC	ENSG00000204666	hsa-mir-590	91304	1
KIRC	ENSG00000203499	hsa-mir-186	9080	1
KIRC	ENSG00000261070	hsa-mir-423	905	1
KIRC	ENSG00000260597	hsa-mir-423	905	1
KIRC	ENSG00000259884	hsa-mir-423	905	1
KIRC	ENSG00000235358	hsa-mir-423	905	1
KIRC	ENSG00000230782	hsa-mir-423	905	1
KIRC	ENSG00000142396	hsa-mir-423	905	1
KIRC	ENSG00000230530	hsa-mir-21	9037	1
KIRC	ENSG00000245910	hsa-mir-192	90141	1
KIRC	ENSG00000130600	hsa-mir-192	90141	1
KIRC	ENSG00000203499	hsa-mir-130b	90007	1
KIRC	ENSG00000230530	hsa-mir-21	89890	1
KIRC	ENSG00000261656	hsa-mir-33a	8915	1
KIRC	ENSG00000232855	hsa-mir-33a	8915	1
KIRC	ENSG00000223759	hsa-mir-33a	8915	1
KIRC	ENSG00000245910	hsa-mir-34a	8898	1
KIRC	ENSG00000230530	hsa-mir-21	8863	1
KIRC	ENSG00000245910	hsa-mir-192	8761	1
KIRC	ENSG00000235385	hsa-mir-192	8761	1
KIRC	ENSG00000203875	hsa-mir-215	8761	1
KIRC	ENSG00000203499	hsa-mir-222	8743	1
KIRC	ENSG00000225746	hsa-mir-455	8675	1
KIRC	ENSG00000230530	hsa-mir-21	8611	1
KIRC	ENSG00000215190	hsa-mir-760	85451	1
KIRC	ENSG00000163597	hsa-mir-200a	8487	1
KIRC	ENSG00000235385	hsa-mir-192	84542	1
KIRC	ENSG00000260597	hsa-mir-423	8408	1
KIRC	ENSG00000259884	hsa-mir-423	8408	1
KIRC	ENSG00000235358	hsa-mir-423	8408	1
KIRC	ENSG00000232784	hsa-mir-423	8408	1
KIRC	ENSG00000256596	hsa-mir-193b	81575	1
KIRC	ENSG00000245910	hsa-mir-34a	8087	1
KIRC	ENSG00000230530	hsa-mir-21	80310	1
KIRC	ENSG00000203875	hsa-mir-30d	80306	1
KIRC	ENSG00000256596	hsa-mir-193b	80303	1
KIRC	ENSG00000230530	hsa-mir-193b	80303	1
KIRC	ENSG00000203499	hsa-mir-130b	80262	1
KIRC	ENSG00000230530	hsa-mir-21	80150	1
KIRC	ENSG00000230530	hsa-mir-21	80014	1
KIRC	ENSG00000231133	hsa-mir-10a	79864	1
KIRC	ENSG00000235385	hsa-mir-192	79657	1
KIRC	ENSG00000260597	hsa-mir-423	79047	1
KIRC	ENSG00000259884	hsa-mir-423	79047	1
KIRC	ENSG00000237390	hsa-mir-423	79047	1
KIRC	ENSG00000232721	hsa-mir-423	79047	1
KIRC	ENSG00000230782	hsa-mir-423	79047	1
KIRC	ENSG00000228262	hsa-mir-423	79047	1
KIRC	ENSG00000142396	hsa-mir-423	79047	1
KIRC	ENSG00000261070	hsa-mir-423	79027	1
KIRC	ENSG00000260597	hsa-mir-423	79027	1
KIRC	ENSG00000251136	hsa-mir-423	79027	1
KIRC	ENSG00000233930	hsa-mir-423	79027	1
KIRC	ENSG00000230782	hsa-mir-423	79027	1
KIRC	ENSG00000142396	hsa-mir-423	79027	1
KIRC	ENSG00000237943	hsa-mir-199a	780	1
KIRC	ENSG00000223759	hsa-mir-33a	7764	1
KIRC	ENSG00000203875	hsa-mir-215	7639	1
KIRC	ENSG00000229980	hsa-mir-222	7562	1
KIRC	ENSG00000246465	hsa-mir-455	7534	1
KIRC	ENSG00000245910	hsa-mir-192	7378	1
KIRC	ENSG00000235385	hsa-mir-192	7378	1
KIRC	ENSG00000203499	hsa-mir-26a	7273	1
KIRC	ENSG00000232855	hsa-mir-149	7205	1
KIRC	ENSG00000230530	hsa-mir-21	7078	1
KIRC	ENSG00000230530	hsa-mir-21	7049	1
KIRC	ENSG00000230530	hsa-mir-21	6867	1
KIRC	ENSG00000203499	hsa-mir-130b	6794	1
KIRC	ENSG00000246526	hsa-mir-149	6667	1
KIRC	ENSG00000232855	hsa-mir-149	6667	1
KIRC	ENSG00000259721	hsa-mir-192	6632	1
KIRC	ENSG00000245910	hsa-mir-192	6632	1
KIRC	ENSG00000204272	hsa-mir-192	6632	1
KIRC	ENSG00000130600	hsa-mir-192	6632	1
KIRC	ENSG00000227012	hsa-mir-196a	6574	1
KIRC	ENSG00000253864	hsa-mir-192	6553	1
KIRC	ENSG00000237187	hsa-mir-192	6553	1
KIRC	ENSG00000215424	hsa-mir-192	6553	1
KIRC	ENSG00000260597	hsa-mir-423	6542	1
KIRC	ENSG00000230530	hsa-mir-21	64795	1
KIRC	ENSG00000203875	hsa-mir-215	64778	1
KIRC	ENSG00000215190	hsa-mir-92a	64359	1
KIRC	ENSG00000230530	hsa-mir-21	64112	1
KIRC	ENSG00000256546	hsa-mir-455	6303	1
KIRC	ENSG00000246526	hsa-mir-455	6303	1
KIRC	ENSG00000246465	hsa-mir-455	6303	1
KIRC	ENSG00000246430	hsa-mir-455	6303	1
KIRC	ENSG00000243701	hsa-mir-455	6303	1
KIRC	ENSG00000240219	hsa-mir-455	6303	1
KIRC	ENSG00000237499	hsa-mir-455	6303	1
KIRC	ENSG00000196421	hsa-mir-455	6303	1
KIRC	ENSG00000245910	hsa-mir-30d	6218	1
KIRC	ENSG00000203875	hsa-mir-30d	6218	1
KIRC	ENSG00000235385	hsa-mir-192	6198	1
KIRC	ENSG00000222041	hsa-mir-107	6155	1
KIRC	ENSG00000203875	hsa-mir-107	6155	1
KIRC	ENSG00000177410	hsa-mir-652	6155	1
KIRC	ENSG00000203875	hsa-mir-1180	6143	1
KIRC	ENSG00000230530	hsa-mir-21	6041	1
KIRC	ENSG00000259884	hsa-mir-149	6002	1
KIRC	ENSG00000246526	hsa-mir-149	6002	1
KIRC	ENSG00000232855	hsa-mir-149	6002	1
KIRC	ENSG00000246465	hsa-mir-455	60	1
KIRC	ENSG00000230530	hsa-mir-21	5980	1
KIRC	ENSG00000230487	hsa-mir-21	5980	1
KIRC	ENSG00000230530	hsa-mir-21	596	1
KIRC	ENSG00000231574	hsa-mir-520b	595	1
KIRC	ENSG00000203499	hsa-mir-130b	5925	1
KIRC	ENSG00000230530	hsa-mir-21	5825	1
KIRC	ENSG00000237187	hsa-mir-194	5782	1
KIRC	ENSG00000235385	hsa-mir-194	5782	1
KIRC	ENSG00000203875	hsa-mir-194	5782	1
KIRC	ENSG00000130600	hsa-mir-194	5782	1
KIRC	ENSG00000246465	hsa-mir-455	57696	1
KIRC	ENSG00000240219	hsa-mir-455	57696	1
KIRC	ENSG00000225746	hsa-mir-455	57696	1
KIRC	ENSG00000261070	hsa-mir-423	57674	1
KIRC	ENSG00000260597	hsa-mir-423	57674	1
KIRC	ENSG00000251136	hsa-mir-423	57674	1
KIRC	ENSG00000248693	hsa-mir-423	57674	1
KIRC	ENSG00000233930	hsa-mir-423	57674	1
KIRC	ENSG00000230782	hsa-mir-423	57674	1
KIRC	ENSG00000228262	hsa-mir-423	57674	1
KIRC	ENSG00000227012	hsa-mir-196a	57226	1
KIRC	ENSG00000163597	hsa-mir-200a	5708	1
KIRC	ENSG00000203499	hsa-mir-222	56977	1
KIRC	ENSG00000260193	hsa-mir-425	56623	1
KIRC	ENSG00000256596	hsa-mir-193b	56262	1
KIRC	ENSG00000230530	hsa-mir-193b	56262	1
KIRC	ENSG00000237647	hsa-mir-181a	5604	1
KIRC	ENSG00000261070	hsa-mir-423	55810	1
KIRC	ENSG00000260597	hsa-mir-423	55810	1
KIRC	ENSG00000248693	hsa-mir-423	55810	1
KIRC	ENSG00000237390	hsa-mir-423	55810	1
KIRC	ENSG00000230782	hsa-mir-423	55810	1
KIRC	ENSG00000251538	hsa-mir-128	55754	1
KIRC	ENSG00000235385	hsa-mir-192	55754	1
KIRC	ENSG00000130600	hsa-mir-192	55754	1
KIRC	ENSG00000230530	hsa-mir-21	55432	1
KIRC	ENSG00000258476	hsa-mir-590	55294	1
KIRC	ENSG00000224635	hsa-mir-590	55294	1
KIRC	ENSG00000203875	hsa-mir-215	55274	1
KIRC	ENSG00000260597	hsa-mir-423	55119	1
KIRC	ENSG00000259884	hsa-mir-423	55119	1
KIRC	ENSG00000251136	hsa-mir-423	55119	1
KIRC	ENSG00000237390	hsa-mir-423	55119	1
KIRC	ENSG00000230782	hsa-mir-423	55119	1
KIRC	ENSG00000142396	hsa-mir-423	55119	1
KIRC	ENSG00000256596	hsa-mir-193b	54861	1
KIRC	ENSG00000228956	hsa-mir-30a	54407	1
KIRC	ENSG00000163597	hsa-mir-200a	54332	1
KIRC	ENSG00000261656	hsa-mir-33a	54014	1
KIRC	ENSG00000259884	hsa-mir-33a	54014	1
KIRC	ENSG00000246526	hsa-mir-33a	54014	1
KIRC	ENSG00000232855	hsa-mir-33a	54014	1
KIRC	ENSG00000203499	hsa-mir-222	5318	1
KIRC	ENSG00000227012	hsa-let-7c	51729	1
KIRC	ENSG00000261656	hsa-mir-149	51564	1
KIRC	ENSG00000259884	hsa-mir-149	51564	1
KIRC	ENSG00000246526	hsa-mir-149	51564	1
KIRC	ENSG00000232855	hsa-mir-149	51564	1
KIRC	ENSG00000212694	hsa-mir-149	51564	1
KIRC	ENSG00000230530	hsa-mir-21	51455	1
KIRC	ENSG00000227012	hsa-mir-196a	51318	1
KIRC	ENSG00000203499	hsa-mir-222	5129	1
KIRC	ENSG00000203499	hsa-mir-222	51182	1
KIRC	ENSG00000256299	hsa-mir-26b	5116	1
KIRC	ENSG00000247982	hsa-mir-26b	5116	1
KIRC	ENSG00000247373	hsa-mir-26b	5116	1
KIRC	ENSG00000198671	hsa-mir-615	5116	1
KIRC	ENSG00000188185	hsa-mir-26b	5116	1
KIRC	ENSG00000177410	hsa-mir-877	51096	1
KIRC	ENSG00000230530	hsa-mir-21	51028	1
KIRC	ENSG00000235385	hsa-mir-192	5099	1
KIRC	ENSG00000260597	hsa-mir-423	4891	1
KIRC	ENSG00000233930	hsa-mir-423	4891	1
KIRC	ENSG00000227012	hsa-let-7c	4884	1
KIRC	ENSG00000249673	hsa-mir-100	4704	1
KIRC	ENSG00000130600	hsa-mir-30a	4691	1
KIRC	ENSG00000230530	hsa-mir-21	4507	1
KIRC	ENSG00000256596	hsa-mir-193b	441478	1
KIRC	ENSG00000230530	hsa-mir-193b	441478	1
KIRC	ENSG00000227012	hsa-mir-196a	4355	1
KIRC	ENSG00000262686	hsa-mir-29b	4324	1
KIRC	ENSG00000230530	hsa-mir-21	4214	1
KIRC	ENSG00000203875	hsa-mir-215	4212	1
KIRC	ENSG00000256596	hsa-mir-193b	4144	1
KIRC	ENSG00000230530	hsa-mir-193b	4144	1
KIRC	ENSG00000225746	hsa-mir-455	4131	1
KIRC	ENSG00000163597	hsa-mir-200a	4088	1
KIRC	ENSG00000163597	hsa-mir-200a	4087	1
KIRC	ENSG00000260597	hsa-mir-423	4034	1
KIRC	ENSG00000259884	hsa-mir-423	4034	1
KIRC	ENSG00000235358	hsa-mir-423	4034	1
KIRC	ENSG00000232784	hsa-mir-423	4034	1
KIRC	ENSG00000142396	hsa-mir-423	4034	1
KIRC	ENSG00000230530	hsa-mir-21	3977	1
KIRC	ENSG00000253189	hsa-mir-107	3921	1
KIRC	ENSG00000245910	hsa-mir-107	3921	1
KIRC	ENSG00000203875	hsa-mir-107	3921	1
KIRC	ENSG00000249550	hsa-mir-27a	387263	1
KIRC	ENSG00000233221	hsa-mir-27a	387263	1
KIRC	ENSG00000259884	hsa-mir-149	3725	1
KIRC	ENSG00000246526	hsa-mir-149	3725	1
KIRC	ENSG00000232855	hsa-mir-149	3725	1
KIRC	ENSG00000262454	hsa-mir-192	3638	1
KIRC	ENSG00000253189	hsa-mir-107	3638	1
KIRC	ENSG00000250417	hsa-mir-107	3638	1
KIRC	ENSG00000235385	hsa-mir-192	3638	1
KIRC	ENSG00000231889	hsa-mir-107	3638	1
KIRC	ENSG00000222041	hsa-mir-107	3638	1
KIRC	ENSG00000259840	hsa-mir-339	3632	1
KIRC	ENSG00000256596	hsa-mir-339	3632	1
KIRC	ENSG00000230530	hsa-mir-339	3632	1
KIRC	ENSG00000203499	hsa-mir-130b	346389	1
KIRC	ENSG00000253864	hsa-mir-192	343099	1
KIRC	ENSG00000204666	hsa-mir-590	3400	1
KIRC	ENSG00000251381	hsa-mir-181d	3326	1
KIRC	ENSG00000259884	hsa-mir-19b	3224	1
KIRC	ENSG00000203499	hsa-mir-26a	3224	1
KIRC	ENSG00000245910	hsa-mir-652	3021	1
KIRC	ENSG00000203875	hsa-mir-22	3021	1
KIRC	ENSG00000230530	hsa-mir-346	30008	1
KIRC	ENSG00000261656	hsa-mir-193b	29964	1
KIRC	ENSG00000256596	hsa-mir-193b	29964	1
KIRC	ENSG00000235706	hsa-mir-222	29964	1
KIRC	ENSG00000230530	hsa-mir-193b	29964	1
KIRC	ENSG00000203499	hsa-mir-222	29964	1
KIRC	ENSG00000183535	hsa-mir-193b	29964	1
KIRC	ENSG00000256596	hsa-mir-193b	29941	1
KIRC	ENSG00000230530	hsa-mir-193b	29941	1
KIRC	ENSG00000203875	hsa-mir-215	29893	1
KIRC	ENSG00000259884	hsa-mir-149	29109	1
KIRC	ENSG00000232855	hsa-mir-149	29109	1
KIRC	ENSG00000237686	hsa-mir-128	29107	1
KIRC	ENSG00000229719	hsa-mir-296	28996	1
KIRC	ENSG00000248693	hsa-mir-423	286077	1
KIRC	ENSG00000237438	hsa-mir-324	286077	1
KIRC	ENSG00000235358	hsa-mir-423	286077	1
KIRC	ENSG00000232721	hsa-mir-423	286077	1
KIRC	ENSG00000228262	hsa-mir-423	286077	1
KIRC	ENSG00000223759	hsa-mir-324	286077	1
KIRC	ENSG00000230530	hsa-mir-21	285440	1
KIRC	ENSG00000230530	hsa-mir-21	284273	1
KIRC	ENSG00000253189	hsa-mir-107	284207	1
KIRC	ENSG00000250417	hsa-mir-107	284207	1
KIRC	ENSG00000231074	hsa-mir-106b	284058	1
KIRC	ENSG00000245910	hsa-mir-192	284018	1
KIRC	ENSG00000235385	hsa-mir-192	284018	1
KIRC	ENSG00000259840	hsa-mir-339	283373	1
KIRC	ENSG00000259820	hsa-mir-339	283373	1
KIRC	ENSG00000256596	hsa-mir-339	283373	1
KIRC	ENSG00000253352	hsa-mir-339	283373	1
KIRC	ENSG00000247982	hsa-mir-339	283373	1
KIRC	ENSG00000230530	hsa-mir-339	283373	1
KIRC	ENSG00000223749	hsa-mir-339	283373	1
KIRC	ENSG00000215908	hsa-mir-339	283373	1
KIRC	ENSG00000186594	hsa-mir-339	283373	1
KIRC	ENSG00000183535	hsa-mir-339	283373	1
KIRC	ENSG00000130600	hsa-mir-30a	27339	1
KIRC	ENSG00000227012	hsa-let-7c	26003	1
KIRC	ENSG00000235385	hsa-mir-192	25941	1
KIRC	ENSG00000256596	hsa-mir-193b	25937	1
KIRC	ENSG00000230530	hsa-mir-193b	25937	1
KIRC	ENSG00000203499	hsa-mir-222	2542	1
KIRC	ENSG00000237686	hsa-mir-128	23657	1
KIRC	ENSG00000230530	hsa-mir-21	23479	1
KIRC	ENSG00000256299	hsa-mir-26b	23467	1
KIRC	ENSG00000247373	hsa-mir-26b	23467	1
KIRC	ENSG00000188185	hsa-mir-26b	23467	1
KIRC	ENSG00000261070	hsa-mir-423	23451	1
KIRC	ENSG00000260597	hsa-mir-423	23451	1
KIRC	ENSG00000251136	hsa-mir-423	23451	1
KIRC	ENSG00000233930	hsa-mir-423	23451	1
KIRC	ENSG00000230782	hsa-mir-423	23451	1
KIRC	ENSG00000142396	hsa-mir-423	23451	1
KIRC	ENSG00000230530	hsa-mir-21	23321	1
KIRC	ENSG00000230487	hsa-mir-21	23321	1
KIRC	ENSG00000230487	hsa-mir-21	23230	1
KIRC	ENSG00000256312	hsa-mir-335	2322	1
KIRC	ENSG00000230530	hsa-mir-21	23171	1
KIRC	ENSG00000235385	hsa-mir-192	23065	1
KIRC	ENSG00000240219	hsa-mir-331	23015	1
KIRC	ENSG00000230530	hsa-mir-21	22998	1
KIRC	ENSG00000230487	hsa-mir-21	22998	1
KIRC	ENSG00000224050	hsa-mir-21	22998	1
KIRC	ENSG00000215908	hsa-mir-21	22998	1
KIRC	ENSG00000245910	hsa-mir-30e	22934	1
KIRC	ENSG00000245910	hsa-mir-192	22916	1
KIRC	ENSG00000235385	hsa-mir-192	22916	1
KIRC	ENSG00000230530	hsa-mir-21	22849	1
KIRC	ENSG00000251538	hsa-mir-128	22794	1
KIRC	ENSG00000223829	hsa-mir-26a	2099	1
KIRC	ENSG00000188185	hsa-mir-26a	2099	1
KIRC	ENSG00000230530	hsa-mir-21	2043	1
KIRC	ENSG00000245910	hsa-mir-330	203547	1
KIRC	ENSG00000203875	hsa-mir-330	203547	1
KIRC	ENSG00000230530	hsa-mir-21	1979	1
KIRC	ENSG00000256596	hsa-mir-193b	1969	1
KIRC	ENSG00000230530	hsa-mir-193b	1969	1
KIRC	ENSG00000230530	hsa-mir-21	1955	1
KIRC	ENSG00000243701	hsa-mir-185	1915	1
KIRC	ENSG00000228649	hsa-let-7b	1915	1
KIRC	ENSG00000203875	hsa-mir-185	1915	1
KIRC	ENSG00000177410	hsa-mir-877	1915	1
KIRC	ENSG00000261275	hsa-mir-29b	1789	1
KIRC	ENSG00000215908	hsa-mir-29b	1789	1
KIRC	ENSG00000235385	hsa-mir-194	1788	1
KIRC	ENSG00000203875	hsa-mir-215	162681	1
KIRC	ENSG00000253972	hsa-mir-148b	161497	1
KIRC	ENSG00000247373	hsa-mir-148b	161497	1
KIRC	ENSG00000245910	hsa-mir-192	157807	1
KIRC	ENSG00000230530	hsa-mir-21	157567	1
KIRC	ENSG00000230530	hsa-mir-21	149371	1
KIRC	ENSG00000256596	hsa-mir-193b	148022	1
KIRC	ENSG00000230530	hsa-mir-193b	148022	1
KIRC	ENSG00000183535	hsa-mir-193b	148022	1
KIRC	ENSG00000240219	hsa-mir-331	144404	1
KIRC	ENSG00000245910	hsa-mir-34a	1434	1
KIRC	ENSG00000203499	hsa-mir-222	137075	1
KIRC	ENSG00000225746	hsa-mir-455	1281	1
KIRC	ENSG00000230530	hsa-mir-21	1184	1
KIRC	ENSG00000262714	hsa-mir-373	11244	1
KIRC	ENSG00000261070	hsa-mir-423	11214	1
KIRC	ENSG00000260597	hsa-mir-423	11214	1
KIRC	ENSG00000256596	hsa-mir-193b	11214	1
KIRC	ENSG00000237390	hsa-mir-423	11214	1
KIRC	ENSG00000230782	hsa-mir-423	11214	1
KIRC	ENSG00000245910	hsa-mir-504	10944	1
KIRC	ENSG00000262686	hsa-mir-29b	10893	1
KIRC	ENSG00000230530	hsa-mir-21	10826	1
KIRC	ENSG00000245910	hsa-mir-192	10732	1
KIRC	ENSG00000261656	hsa-mir-149	10489	1
KIRC	ENSG00000259884	hsa-mir-149	10489	1
KIRC	ENSG00000223380	hsa-mir-149	10489	1
KIRC	ENSG00000212694	hsa-mir-149	10489	1
KIRC	ENSG00000261656	hsa-mir-149	10451	1
KIRC	ENSG00000259884	hsa-mir-149	10451	1
KIRC	ENSG00000256596	hsa-mir-193b	10451	1
KIRC	ENSG00000246526	hsa-mir-149	10451	1
KIRC	ENSG00000232855	hsa-mir-149	10451	1
KIRC	ENSG00000230530	hsa-mir-193b	10451	1
KIRC	ENSG00000183535	hsa-mir-193b	10451	1
KIRC	ENSG00000163597	hsa-mir-200a	10413	1
KIRC	ENSG00000226965	hsa-mir-106b	1026	1
KIRC	ENSG00000256596	hsa-mir-193b	1021	1
KIRC	ENSG00000230530	hsa-mir-193b	1021	1
KIRC	ENSG00000256146	hsa-mir-92b	10199	1
KIRC	ENSG00000223759	hsa-mir-324	10148	1
KIRC	ENSG00000247708	hsa-mir-222	10131	1
KIRC	ENSG00000229980	hsa-mir-222	10131	1
KIRC	ENSG00000250674	hsa-mir-100	10120	1
KIRC	ENSG00000227012	hsa-mir-196a	10048	1

## Sheet: KIRP
Cancer_type	LncRNA(Ensembl ID)	miRNA	mRNA(Gene ID)	shared miRNA number
KIRP	ENSG00000237187	hsa-mir-192, hsa-mir-215, hsa-mir-30a	2200	3
KIRP	ENSG00000237187	hsa-mir-192, hsa-mir-34a	9208	2
KIRP	ENSG00000237187	hsa-mir-34a, hsa-mir-30a	6241	2
KIRP	ENSG00000177410	hsa-mir-30c, hsa-mir-23b	6233	2
KIRP	ENSG00000177410	hsa-mir-34a, hsa-mir-532	5534	2
KIRP	ENSG00000254039	hsa-mir-93, hsa-mir-19b	54726	2
KIRP	ENSG00000223891	hsa-mir-16, hsa-mir-374b	51809	2
KIRP	ENSG00000237187	hsa-mir-192, hsa-mir-215	10186	2
KIRP	ENSG00000237187	hsa-mir-34a	9859	1
KIRP	ENSG00000234129	hsa-mir-34a	9859	1
KIRP	ENSG00000253972	hsa-mir-30a	960	1
KIRP	ENSG00000241732	hsa-mir-30a	960	1
KIRP	ENSG00000237187	hsa-mir-30a	960	1
KIRP	ENSG00000235560	hsa-mir-30a	960	1
KIRP	ENSG00000233791	hsa-mir-30a	960	1
KIRP	ENSG00000203875	hsa-mir-328	960	1
KIRP	ENSG00000223829	hsa-mir-15a	9462	1
KIRP	ENSG00000260136	hsa-mir-320b	9445	1
KIRP	ENSG00000260192	hsa-mir-615	9349	1
KIRP	ENSG00000223891	hsa-mir-615	9349	1
KIRP	ENSG00000237187	hsa-mir-192	92610	1
KIRP	ENSG00000237187	hsa-mir-124	9244	1
KIRP	ENSG00000234129	hsa-mir-34a	9208	1
KIRP	ENSG00000261670	hsa-mir-324	91663	1
KIRP	ENSG00000241732	hsa-mir-30a	9125	1
KIRP	ENSG00000237187	hsa-mir-30a	9125	1
KIRP	ENSG00000231607	hsa-mir-30a	9125	1
KIRP	ENSG00000242759	hsa-mir-186	90861	1
KIRP	ENSG00000236423	hsa-mir-125b	90861	1
KIRP	ENSG00000203645	hsa-mir-125b	90861	1
KIRP	ENSG00000203279	hsa-mir-125b	90861	1
KIRP	ENSG00000241732	hsa-mir-125b	9057	1
KIRP	ENSG00000231074	hsa-mir-125b	9057	1
KIRP	ENSG00000203645	hsa-mir-125b	9057	1
KIRP	ENSG00000203279	hsa-mir-125b	9057	1
KIRP	ENSG00000237187	hsa-mir-30a	9052	1
KIRP	ENSG00000233791	hsa-mir-30a	9052	1
KIRP	ENSG00000177410	hsa-mir-30c	90459	1
KIRP	ENSG00000223829	hsa-mir-503	901	1
KIRP	ENSG00000170919	hsa-mir-615	8761	1
KIRP	ENSG00000260136	hsa-mir-1	8721	1
KIRP	ENSG00000237187	hsa-mir-34a	8682	1
KIRP	ENSG00000234129	hsa-mir-34a	8682	1
KIRP	ENSG00000241732	hsa-mir-30a	865	1
KIRP	ENSG00000237187	hsa-mir-30a	865	1
KIRP	ENSG00000236830	hsa-mir-30a	865	1
KIRP	ENSG00000233791	hsa-mir-30a	865	1
KIRP	ENSG00000234072	hsa-mir-196a	84923	1
KIRP	ENSG00000237187	hsa-mir-34a	84632	1
KIRP	ENSG00000223829	hsa-mir-15a	8434	1
KIRP	ENSG00000234177	hsa-mir-760	84067	1
KIRP	ENSG00000225953	hsa-mir-760	84067	1
KIRP	ENSG00000198221	hsa-mir-760	84067	1
KIRP	ENSG00000237187	hsa-mir-101	83607	1
KIRP	ENSG00000265625	hsa-mir-296	8347	1
KIRP	ENSG00000238062	hsa-mir-296	8347	1
KIRP	ENSG00000260136	hsa-mir-1	83451	1
KIRP	ENSG00000237187	hsa-mir-34a	80328	1
KIRP	ENSG00000177410	hsa-mir-34a	80328	1
KIRP	ENSG00000234072	hsa-mir-30e	80232	1
KIRP	ENSG00000223829	hsa-mir-19b	80232	1
KIRP	ENSG00000254039	hsa-mir-532	79709	1
KIRP	ENSG00000237647	hsa-mir-9	79603	1
KIRP	ENSG00000253352	hsa-mir-34a	775	1
KIRP	ENSG00000237187	hsa-mir-34a	775	1
KIRP	ENSG00000234129	hsa-mir-34a	775	1
KIRP	ENSG00000235499	hsa-mir-192	7504	1
KIRP	ENSG00000254039	hsa-mir-138	7431	1
KIRP	ENSG00000231196	hsa-mir-138	7431	1
KIRP	ENSG00000260136	hsa-mir-320b	7384	1
KIRP	ENSG00000236255	hsa-mir-30e	7329	1
KIRP	ENSG00000234072	hsa-mir-30e	7329	1
KIRP	ENSG00000170919	hsa-mir-30e	7329	1
KIRP	ENSG00000228956	hsa-mir-125a	7171	1
KIRP	ENSG00000100181	hsa-mir-125a	7171	1
KIRP	ENSG00000237187	hsa-mir-34a	7163	1
KIRP	ENSG00000237187	hsa-mir-204	6925	1
KIRP	ENSG00000223829	hsa-mir-19b	6925	1
KIRP	ENSG00000234129	hsa-mir-34a	6836	1
KIRP	ENSG00000177410	hsa-mir-34a	6836	1
KIRP	ENSG00000260947	hsa-mir-125b	6774	1
KIRP	ENSG00000254039	hsa-mir-93	6774	1
KIRP	ENSG00000231574	hsa-mir-93	6774	1
KIRP	ENSG00000203875	hsa-mir-125b	6774	1
KIRP	ENSG00000203645	hsa-mir-125b	6774	1
KIRP	ENSG00000203279	hsa-mir-125b	6774	1
KIRP	ENSG00000265625	hsa-mir-296	6633	1
KIRP	ENSG00000241732	hsa-mir-30a	64866	1
KIRP	ENSG00000234072	hsa-let-7c	64853	1
KIRP	ENSG00000228265	hsa-let-7c	64853	1
KIRP	ENSG00000241732	hsa-mir-30a	639	1
KIRP	ENSG00000223891	hsa-mir-615	63897	1
KIRP	ENSG00000233791	hsa-mir-30a	6241	1
KIRP	ENSG00000231607	hsa-mir-30a	6241	1
KIRP	ENSG00000260006	hsa-mir-23b	6233	1
KIRP	ENSG00000245910	hsa-mir-30c	6233	1
KIRP	ENSG00000223891	hsa-mir-30c	6233	1
KIRP	ENSG00000153363	hsa-mir-30c	6233	1
KIRP	ENSG00000228265	hsa-let-7c	6229	1
KIRP	ENSG00000177410	hsa-let-7c	6229	1
KIRP	ENSG00000177410	hsa-mir-30c	6188	1
KIRP	ENSG00000177410	hsa-mir-30c	6170	1
KIRP	ENSG00000203875	hsa-mir-99a	6168	1
KIRP	ENSG00000177410	hsa-mir-99a	6168	1
KIRP	ENSG00000249697	hsa-mir-331	6164	1
KIRP	ENSG00000249697	hsa-mir-744	6137	1
KIRP	ENSG00000237187	hsa-mir-192	60559	1
KIRP	ENSG00000254039	hsa-mir-19b	60481	1
KIRP	ENSG00000223829	hsa-mir-19b	60481	1
KIRP	ENSG00000241732	hsa-mir-30a	5937	1
KIRP	ENSG00000237187	hsa-mir-30a	5937	1
KIRP	ENSG00000233791	hsa-mir-30a	5937	1
KIRP	ENSG00000231607	hsa-mir-30a	5937	1
KIRP	ENSG00000254039	hsa-mir-30d	58516	1
KIRP	ENSG00000177410	hsa-mir-30c	57695	1
KIRP	ENSG00000175699	hsa-mir-615	57602	1
KIRP	ENSG00000170919	hsa-mir-615	57602	1
KIRP	ENSG00000254039	hsa-mir-19b	57561	1
KIRP	ENSG00000223891	hsa-mir-148a	57561	1
KIRP	ENSG00000223829	hsa-mir-19b	57561	1
KIRP	ENSG00000241732	hsa-mir-101	57532	1
KIRP	ENSG00000234129	hsa-mir-34a	57532	1
KIRP	ENSG00000234072	hsa-mir-34a	57532	1
KIRP	ENSG00000231074	hsa-mir-34a	57532	1
KIRP	ENSG00000230699	hsa-mir-34a	57532	1
KIRP	ENSG00000223829	hsa-mir-27b	57482	1
KIRP	ENSG00000223891	hsa-mir-30c	57460	1
KIRP	ENSG00000237187	hsa-mir-124	5743	1
KIRP	ENSG00000223891	hsa-mir-30c	57142	1
KIRP	ENSG00000177410	hsa-mir-30c	56889	1
KIRP	ENSG00000223829	hsa-mir-503	56061	1
KIRP	ENSG00000260136	hsa-mir-1	55848	1
KIRP	ENSG00000237187	hsa-mir-192	55454	1
KIRP	ENSG00000254039	hsa-mir-532	5534	1
KIRP	ENSG00000234129	hsa-mir-34a	5534	1
KIRP	ENSG00000261824	hsa-mir-34a	55239	1
KIRP	ENSG00000234129	hsa-mir-34a	55239	1
KIRP	ENSG00000234072	hsa-mir-34a	55239	1
KIRP	ENSG00000231074	hsa-mir-34a	55239	1
KIRP	ENSG00000177410	hsa-mir-34a	55239	1
KIRP	ENSG00000231607	hsa-mir-30a	55193	1
KIRP	ENSG00000261087	hsa-mir-196b	55117	1
KIRP	ENSG00000237187	hsa-mir-124	55107	1
KIRP	ENSG00000223829	hsa-mir-19b	54910	1
KIRP	ENSG00000260977	hsa-mir-15a	54867	1
KIRP	ENSG00000249356	hsa-mir-15a	54867	1
KIRP	ENSG00000223829	hsa-mir-15a	54867	1
KIRP	ENSG00000260136	hsa-mir-320b	5478	1
KIRP	ENSG00000260977	hsa-mir-93	54726	1
KIRP	ENSG00000241280	hsa-mir-18a	54726	1
KIRP	ENSG00000228223	hsa-mir-19b	54726	1
KIRP	ENSG00000223829	hsa-mir-19b	54726	1
KIRP	ENSG00000214407	hsa-mir-18a	54726	1
KIRP	ENSG00000237187	hsa-mir-30a	54407	1
KIRP	ENSG00000237187	hsa-mir-124	5396	1
KIRP	ENSG00000241732	hsa-mir-125b	5366	1
KIRP	ENSG00000231074	hsa-mir-125b	5366	1
KIRP	ENSG00000203875	hsa-mir-125b	5366	1
KIRP	ENSG00000237187	hsa-mir-124	53637	1
KIRP	ENSG00000237187	hsa-mir-204	5327	1
KIRP	ENSG00000260977	hsa-mir-374b	51809	1
KIRP	ENSG00000237921	hsa-mir-374b	51809	1
KIRP	ENSG00000223829	hsa-mir-374b	51809	1
KIRP	ENSG00000223829	hsa-mir-19b	51804	1
KIRP	ENSG00000241732	hsa-mir-615	51573	1
KIRP	ENSG00000237187	hsa-mir-34a	51573	1
KIRP	ENSG00000237187	hsa-mir-34a	5156	1
KIRP	ENSG00000177410	hsa-let-7c	51545	1
KIRP	ENSG00000223829	hsa-mir-15a	51209	1
KIRP	ENSG00000260136	hsa-mir-320b	51142	1
KIRP	ENSG00000237187	hsa-mir-192	5099	1
KIRP	ENSG00000235499	hsa-mir-192	5099	1
KIRP	ENSG00000260032	hsa-mir-34a	50937	1
KIRP	ENSG00000234129	hsa-mir-34a	50937	1
KIRP	ENSG00000177410	hsa-mir-34a	50937	1
KIRP	ENSG00000260006	hsa-mir-99a	5054	1
KIRP	ENSG00000237187	hsa-mir-204	5054	1
KIRP	ENSG00000237921	hsa-mir-15a	4953	1
KIRP	ENSG00000223829	hsa-mir-15a	4953	1
KIRP	ENSG00000223829	hsa-mir-19b	4781	1
KIRP	ENSG00000254039	hsa-mir-93	47	1
KIRP	ENSG00000242759	hsa-mir-361	47	1
KIRP	ENSG00000254039	hsa-mir-532	463	1
KIRP	ENSG00000260977	hsa-mir-15a	4170	1
KIRP	ENSG00000249356	hsa-mir-15a	4170	1
KIRP	ENSG00000237921	hsa-mir-15a	4170	1
KIRP	ENSG00000223829	hsa-mir-15a	4170	1
KIRP	ENSG00000223829	hsa-mir-19b	4154	1
KIRP	ENSG00000235280	hsa-mir-138	4084	1
KIRP	ENSG00000253972	hsa-mir-30a	3949	1
KIRP	ENSG00000253455	hsa-mir-30a	3949	1
KIRP	ENSG00000233791	hsa-mir-30a	3949	1
KIRP	ENSG00000237187	hsa-mir-192	389136	1
KIRP	ENSG00000235385	hsa-mir-192	389136	1
KIRP	ENSG00000233791	hsa-mir-30a	3832	1
KIRP	ENSG00000231607	hsa-mir-30a	3832	1
KIRP	ENSG00000233791	hsa-mir-30a	3783	1
KIRP	ENSG00000237647	hsa-mir-9	3772	1
KIRP	ENSG00000245556	hsa-mir-133a	3757	1
KIRP	ENSG00000237187	hsa-mir-30a	3673	1
KIRP	ENSG00000237187	hsa-mir-192	3638	1
KIRP	ENSG00000258498	hsa-mir-204	3589	1
KIRP	ENSG00000235560	hsa-mir-30a	3417	1
KIRP	ENSG00000231607	hsa-mir-30a	3417	1
KIRP	ENSG00000226751	hsa-mir-34c	3172	1
KIRP	ENSG00000265625	hsa-mir-296	3159	1
KIRP	ENSG00000260947	hsa-mir-125b	3159	1
KIRP	ENSG00000241732	hsa-mir-125b	3159	1
KIRP	ENSG00000231486	hsa-mir-296	3159	1
KIRP	ENSG00000231074	hsa-mir-125b	3159	1
KIRP	ENSG00000203875	hsa-mir-125b	3159	1
KIRP	ENSG00000177410	hsa-mir-30c	3159	1
KIRP	ENSG00000237187	hsa-mir-34a	3069	1
KIRP	ENSG00000234129	hsa-mir-34a	3069	1
KIRP	ENSG00000177410	hsa-mir-34a	3069	1
KIRP	ENSG00000236423	hsa-mir-125b	3068	1
KIRP	ENSG00000231074	hsa-mir-125b	3068	1
KIRP	ENSG00000237187	hsa-mir-204	3037	1
KIRP	ENSG00000236039	hsa-mir-181b	29959	1
KIRP	ENSG00000254039	hsa-mir-30d	2771	1
KIRP	ENSG00000237187	hsa-mir-124	27129	1
KIRP	ENSG00000233791	hsa-mir-30a	26986	1
KIRP	ENSG00000237457	hsa-mir-200b	2626	1
KIRP	ENSG00000237187	hsa-mir-30a	2589	1
KIRP	ENSG00000231607	hsa-mir-30a	2589	1
KIRP	ENSG00000260977	hsa-mir-15a	25778	1
KIRP	ENSG00000223829	hsa-mir-15a	25778	1
KIRP	ENSG00000214548	hsa-mir-361	25758	1
KIRP	ENSG00000237187	hsa-mir-192	255743	1
KIRP	ENSG00000237187	hsa-mir-192	253827	1
KIRP	ENSG00000260136	hsa-mir-1	2483	1
KIRP	ENSG00000237921	hsa-mir-374b	23710	1
KIRP	ENSG00000223829	hsa-mir-374b	23710	1
KIRP	ENSG00000237187	hsa-mir-192	23677	1
KIRP	ENSG00000254039	hsa-mir-93	23471	1
KIRP	ENSG00000223829	hsa-mir-503	23450	1
KIRP	ENSG00000223891	hsa-mir-615	23265	1
KIRP	ENSG00000237187	hsa-mir-192	22998	1
KIRP	ENSG00000237187	hsa-mir-192	22936	1
KIRP	ENSG00000223829	hsa-mir-19b	22924	1
KIRP	ENSG00000237187	hsa-mir-192	22834	1
KIRP	ENSG00000253972	hsa-mir-30a	2200	1
KIRP	ENSG00000235385	hsa-mir-192	2200	1
KIRP	ENSG00000233791	hsa-mir-30a	2192	1
KIRP	ENSG00000177410	hsa-mir-30c	1968	1
KIRP	ENSG00000254039	hsa-mir-423	1809	1
KIRP	ENSG00000246363	hsa-mir-423	1809	1
KIRP	ENSG00000237438	hsa-mir-423	1809	1
KIRP	ENSG00000255418	hsa-mir-92b	1743	1
KIRP	ENSG00000240859	hsa-mir-92b	1743	1
KIRP	ENSG00000177410	hsa-mir-30c	1659	1
KIRP	ENSG00000177410	hsa-mir-99a	165215	1
KIRP	ENSG00000237187	hsa-mir-124	1606	1
KIRP	ENSG00000241732	hsa-mir-101	160418	1
KIRP	ENSG00000237187	hsa-mir-101	160418	1
KIRP	ENSG00000254039	hsa-mir-30d	136259	1
KIRP	ENSG00000260136	hsa-mir-320b	1340	1
KIRP	ENSG00000260136	hsa-mir-1	132299	1
KIRP	ENSG00000237187	hsa-mir-101	130340	1
KIRP	ENSG00000223829	hsa-mir-455	1281	1
KIRP	ENSG00000254039	hsa-mir-93	128077	1
KIRP	ENSG00000231574	hsa-mir-93	128077	1
KIRP	ENSG00000223891	hsa-mir-503	128077	1
KIRP	ENSG00000223829	hsa-mir-503	128077	1
KIRP	ENSG00000223829	hsa-let-7g	1278	1
KIRP	ENSG00000241732	hsa-mir-615	124801	1
KIRP	ENSG00000241280	hsa-mir-18a	123879	1
KIRP	ENSG00000214407	hsa-mir-18a	123879	1
KIRP	ENSG00000215190	hsa-mir-373	123016	1
KIRP	ENSG00000237187	hsa-mir-30a	1176	1
KIRP	ENSG00000233791	hsa-mir-30a	1176	1
KIRP	ENSG00000237187	hsa-mir-124	115908	1
KIRP	ENSG00000262454	hsa-mir-99a	11325	1
KIRP	ENSG00000223829	hsa-mir-15a	11231	1
KIRP	ENSG00000260136	hsa-mir-1	11158	1
KIRP	ENSG00000237187	hsa-mir-192	10970	1
KIRP	ENSG00000241732	hsa-mir-30a	10962	1
KIRP	ENSG00000236830	hsa-mir-30a	10962	1
KIRP	ENSG00000233791	hsa-mir-30a	10962	1
KIRP	ENSG00000237187	hsa-mir-124	109	1
KIRP	ENSG00000234072	hsa-mir-30e	10797	1
KIRP	ENSG00000260136	hsa-mir-1	1075	1
KIRP	ENSG00000254039	hsa-mir-532	10712	1
KIRP	ENSG00000233791	hsa-mir-30d	10652	1
KIRP	ENSG00000234072	hsa-mir-34a	10643	1
KIRP	ENSG00000231074	hsa-mir-34a	10643	1
KIRP	ENSG00000230699	hsa-mir-34a	10643	1
KIRP	ENSG00000177410	hsa-mir-34a	10643	1
KIRP	ENSG00000241732	hsa-mir-30a	10613	1
KIRP	ENSG00000234129	hsa-mir-34a	10613	1
KIRP	ENSG00000177410	hsa-mir-30c	10613	1
KIRP	ENSG00000223891	hsa-mir-877	10609	1
KIRP	ENSG00000235560	hsa-mir-30a	10539	1
KIRP	ENSG00000231607	hsa-mir-30a	10539	1
KIRP	ENSG00000223829	hsa-mir-19b	10501	1
KIRP	ENSG00000234129	hsa-mir-34a	10397	1
KIRP	ENSG00000177410	hsa-mir-34a	10397	1
KIRP	ENSG00000260192	hsa-mir-615	10189	1
KIRP	ENSG00000241280	hsa-mir-885	1017	1
KIRP	ENSG00000260977	hsa-mir-15a	10000	1
KIRP	ENSG00000223891	hsa-mir-15a	10000	1
KIRP	ENSG00000223829	hsa-mir-15a	10000	1

## Sheet: LIHC
Cancer_type	LncRNA(Ensembl ID)	miRNA	mRNA(Gene ID)	shared miRNA number
LIHC	ENSG00000243701	hsa-mir-484, hsa-mir-193b	4548	2
LIHC	ENSG00000224189	hsa-mir-484, hsa-mir-193b	4548	2
LIHC	ENSG00000253352	hsa-mir-128	9945	1
LIHC	ENSG00000250742	hsa-mir-128	9945	1
LIHC	ENSG00000227372	hsa-mir-128	9945	1
LIHC	ENSG00000250742	hsa-mir-192	9920	1
LIHC	ENSG00000248890	hsa-mir-192	9920	1
LIHC	ENSG00000230590	hsa-mir-192	9920	1
LIHC	ENSG00000230590	hsa-mir-192	9858	1
LIHC	ENSG00000262370	hsa-mir-32	9825	1
LIHC	ENSG00000232611	hsa-mir-101	9825	1
LIHC	ENSG00000224660	hsa-mir-101	9825	1
LIHC	ENSG00000183535	hsa-mir-185	9782	1
LIHC	ENSG00000245750	hsa-mir-335	978	1
LIHC	ENSG00000260032	hsa-mir-29b	9759	1
LIHC	ENSG00000228421	hsa-mir-29b	9759	1
LIHC	ENSG00000259673	hsa-mir-130b	9666	1
LIHC	ENSG00000237697	hsa-mir-130b	9666	1
LIHC	ENSG00000203875	hsa-mir-130b	9666	1
LIHC	ENSG00000198221	hsa-mir-130b	9666	1
LIHC	ENSG00000196421	hsa-mir-130b	9666	1
LIHC	ENSG00000179523	hsa-mir-130b	9666	1
LIHC	ENSG00000177410	hsa-mir-130b	9666	1
LIHC	ENSG00000253352	hsa-mir-128	9648	1
LIHC	ENSG00000250742	hsa-mir-128	9648	1
LIHC	ENSG00000232611	hsa-mir-128	9648	1
LIHC	ENSG00000227372	hsa-mir-128	9648	1
LIHC	ENSG00000253352	hsa-mir-122	9469	1
LIHC	ENSG00000250742	hsa-mir-192	9413	1
LIHC	ENSG00000228265	hsa-let-7b	9368	1
LIHC	ENSG00000245750	hsa-mir-335	93664	1
LIHC	ENSG00000260032	hsa-mir-128	9252	1
LIHC	ENSG00000259820	hsa-mir-128	9252	1
LIHC	ENSG00000232611	hsa-mir-128	9252	1
LIHC	ENSG00000228223	hsa-mir-128	9252	1
LIHC	ENSG00000245750	hsa-mir-335	9249	1
LIHC	ENSG00000235954	hsa-mir-484	9231	1
LIHC	ENSG00000246430	hsa-mir-346	919	1
LIHC	ENSG00000250742	hsa-mir-192	9145	1
LIHC	ENSG00000174365	hsa-mir-192	9145	1
LIHC	ENSG00000238197	hsa-mir-331	9138	1
LIHC	ENSG00000235703	hsa-mir-331	9138	1
LIHC	ENSG00000227540	hsa-mir-331	9138	1
LIHC	ENSG00000223749	hsa-mir-331	9138	1
LIHC	ENSG00000254353	hsa-mir-484	91012	1
LIHC	ENSG00000246982	hsa-mir-484	91012	1
LIHC	ENSG00000243701	hsa-mir-484	91012	1
LIHC	ENSG00000235954	hsa-mir-484	91012	1
LIHC	ENSG00000231074	hsa-mir-484	91012	1
LIHC	ENSG00000225470	hsa-mir-484	91012	1
LIHC	ENSG00000224687	hsa-mir-484	91012	1
LIHC	ENSG00000223403	hsa-mir-484	91012	1
LIHC	ENSG00000260032	hsa-mir-29b	9076	1
LIHC	ENSG00000174365	hsa-mir-29b	9076	1
LIHC	ENSG00000228265	hsa-let-7b	9040	1
LIHC	ENSG00000250742	hsa-mir-192	8905	1
LIHC	ENSG00000250742	hsa-mir-192	88455	1
LIHC	ENSG00000247950	hsa-mir-192	88455	1
LIHC	ENSG00000245648	hsa-mir-192	88455	1
LIHC	ENSG00000197989	hsa-mir-192	88455	1
LIHC	ENSG00000196756	hsa-mir-192	88455	1
LIHC	ENSG00000174365	hsa-mir-34a	8771	1
LIHC	ENSG00000234177	hsa-let-7b	8634	1
LIHC	ENSG00000234177	hsa-let-7a	84987	1
LIHC	ENSG00000260032	hsa-mir-193b	84986	1
LIHC	ENSG00000224189	hsa-mir-193b	84986	1
LIHC	ENSG00000179523	hsa-mir-193b	84986	1
LIHC	ENSG00000250742	hsa-mir-192	84959	1
LIHC	ENSG00000260257	hsa-mir-128	84890	1
LIHC	ENSG00000260032	hsa-mir-128	84890	1
LIHC	ENSG00000253352	hsa-mir-128	84890	1
LIHC	ENSG00000250742	hsa-mir-128	84890	1
LIHC	ENSG00000232611	hsa-mir-128	84890	1
LIHC	ENSG00000228421	hsa-mir-128	84890	1
LIHC	ENSG00000250742	hsa-mir-192	84553	1
LIHC	ENSG00000179523	hsa-mir-192	84553	1
LIHC	ENSG00000253352	hsa-mir-128	8440	1
LIHC	ENSG00000250742	hsa-mir-128	8440	1
LIHC	ENSG00000232611	hsa-mir-128	8440	1
LIHC	ENSG00000234177	hsa-let-7b	84299	1
LIHC	ENSG00000228265	hsa-let-7b	84299	1
LIHC	ENSG00000234177	hsa-let-7b	84298	1
LIHC	ENSG00000250742	hsa-mir-192	84206	1
LIHC	ENSG00000230590	hsa-mir-192	84206	1
LIHC	ENSG00000250742	hsa-mir-192	8417	1
LIHC	ENSG00000237697	hsa-mir-130b	83871	1
LIHC	ENSG00000203875	hsa-mir-130b	83871	1
LIHC	ENSG00000196421	hsa-mir-130b	83871	1
LIHC	ENSG00000246982	hsa-mir-484	83607	1
LIHC	ENSG00000231074	hsa-mir-484	83607	1
LIHC	ENSG00000225470	hsa-mir-484	83607	1
LIHC	ENSG00000224687	hsa-mir-484	83607	1
LIHC	ENSG00000223403	hsa-mir-484	83607	1
LIHC	ENSG00000250742	hsa-mir-192	8324	1
LIHC	ENSG00000230590	hsa-mir-192	8324	1
LIHC	ENSG00000250742	hsa-mir-192	79929	1
LIHC	ENSG00000228265	hsa-let-7b	79763	1
LIHC	ENSG00000253352	hsa-mir-22	7840	1
LIHC	ENSG00000231074	hsa-mir-22	7840	1
LIHC	ENSG00000230590	hsa-mir-22	7840	1
LIHC	ENSG00000248890	hsa-mir-192	7837	1
LIHC	ENSG00000235954	hsa-mir-484	7753	1
LIHC	ENSG00000223403	hsa-mir-484	7753	1
LIHC	ENSG00000214548	hsa-mir-215	7442	1
LIHC	ENSG00000234177	hsa-let-7b	7371	1
LIHC	ENSG00000228265	hsa-let-7b	7371	1
LIHC	ENSG00000214548	hsa-mir-215	7220	1
LIHC	ENSG00000203875	hsa-mir-374b	7178	1
LIHC	ENSG00000175611	hsa-mir-374b	7178	1
LIHC	ENSG00000250742	hsa-mir-192	7171	1
LIHC	ENSG00000248890	hsa-mir-192	7171	1
LIHC	ENSG00000230590	hsa-mir-192	7171	1
LIHC	ENSG00000245750	hsa-mir-335	716	1
LIHC	ENSG00000203875	hsa-mir-34a	7157	1
LIHC	ENSG00000174365	hsa-mir-34a	7157	1
LIHC	ENSG00000250742	hsa-mir-128	7135	1
LIHC	ENSG00000228223	hsa-mir-128	7135	1
LIHC	ENSG00000245750	hsa-mir-335	710	1
LIHC	ENSG00000204603	hsa-mir-218	6945	1
LIHC	ENSG00000250742	hsa-mir-192	6928	1
LIHC	ENSG00000174365	hsa-mir-192	6928	1
LIHC	ENSG00000234177	hsa-let-7b	6880	1
LIHC	ENSG00000228265	hsa-let-7b	6880	1
LIHC	ENSG00000259820	hsa-mir-128	6876	1
LIHC	ENSG00000241732	hsa-mir-128	6876	1
LIHC	ENSG00000228223	hsa-mir-128	6876	1
LIHC	ENSG00000223749	hsa-mir-128	6876	1
LIHC	ENSG00000250742	hsa-mir-192	6678	1
LIHC	ENSG00000248890	hsa-mir-192	6678	1
LIHC	ENSG00000245648	hsa-mir-192	6678	1
LIHC	ENSG00000250742	hsa-mir-192	6598	1
LIHC	ENSG00000230590	hsa-mir-192	6598	1
LIHC	ENSG00000174365	hsa-mir-192	6598	1
LIHC	ENSG00000203875	hsa-mir-34a	6597	1
LIHC	ENSG00000174365	hsa-mir-34a	6597	1
LIHC	ENSG00000253352	hsa-mir-128	659	1
LIHC	ENSG00000250742	hsa-mir-192	6553	1
LIHC	ENSG00000203875	hsa-mir-34a	655	1
LIHC	ENSG00000174365	hsa-mir-34a	655	1
LIHC	ENSG00000250742	hsa-mir-192	64857	1
LIHC	ENSG00000230590	hsa-mir-192	64857	1
LIHC	ENSG00000246982	hsa-mir-484	64599	1
LIHC	ENSG00000235954	hsa-mir-484	64599	1
LIHC	ENSG00000260655	hsa-mir-652	6235	1
LIHC	ENSG00000231473	hsa-mir-652	6235	1
LIHC	ENSG00000203875	hsa-mir-652	6235	1
LIHC	ENSG00000198221	hsa-mir-652	6235	1
LIHC	ENSG00000234177	hsa-let-7b	60386	1
LIHC	ENSG00000246430	hsa-mir-15b	595	1
LIHC	ENSG00000250742	hsa-mir-192	5791	1
LIHC	ENSG00000258441	hsa-mir-194	5783	1
LIHC	ENSG00000230590	hsa-mir-194	5783	1
LIHC	ENSG00000235954	hsa-mir-484	57505	1
LIHC	ENSG00000260032	hsa-mir-128	57474	1
LIHC	ENSG00000253352	hsa-mir-128	57474	1
LIHC	ENSG00000250742	hsa-mir-128	57474	1
LIHC	ENSG00000228421	hsa-mir-128	57474	1
LIHC	ENSG00000228223	hsa-mir-128	57474	1
LIHC	ENSG00000227372	hsa-mir-128	57474	1
LIHC	ENSG00000179523	hsa-mir-128	57474	1
LIHC	ENSG00000251432	hsa-mir-484	57455	1
LIHC	ENSG00000246982	hsa-mir-484	57455	1
LIHC	ENSG00000243701	hsa-mir-484	57455	1
LIHC	ENSG00000242622	hsa-mir-484	57455	1
LIHC	ENSG00000235954	hsa-mir-484	57455	1
LIHC	ENSG00000231074	hsa-mir-484	57455	1
LIHC	ENSG00000225470	hsa-mir-484	57455	1
LIHC	ENSG00000224687	hsa-mir-484	57455	1
LIHC	ENSG00000224189	hsa-mir-484	57455	1
LIHC	ENSG00000223403	hsa-mir-484	57455	1
LIHC	ENSG00000250742	hsa-mir-192	56924	1
LIHC	ENSG00000230590	hsa-mir-192	56924	1
LIHC	ENSG00000174365	hsa-mir-192	56924	1
LIHC	ENSG00000237697	hsa-mir-130b	56917	1
LIHC	ENSG00000196421	hsa-mir-130b	56896	1
LIHC	ENSG00000250742	hsa-mir-192	56474	1
LIHC	ENSG00000174365	hsa-mir-192	56474	1
LIHC	ENSG00000259721	hsa-mir-128	56256	1
LIHC	ENSG00000232611	hsa-mir-128	56256	1
LIHC	ENSG00000228223	hsa-mir-128	56256	1
LIHC	ENSG00000250742	hsa-mir-192	55920	1
LIHC	ENSG00000250742	hsa-mir-192	55762	1
LIHC	ENSG00000250742	hsa-mir-192	55698	1
LIHC	ENSG00000248890	hsa-mir-192	55698	1
LIHC	ENSG00000230590	hsa-mir-192	55698	1
LIHC	ENSG00000237697	hsa-mir-130b	55686	1
LIHC	ENSG00000250742	hsa-mir-192	55633	1
LIHC	ENSG00000174365	hsa-mir-192	55633	1
LIHC	ENSG00000260257	hsa-mir-124	55559	1
LIHC	ENSG00000203875	hsa-mir-124	55559	1
LIHC	ENSG00000250742	hsa-mir-192	55188	1
LIHC	ENSG00000174365	hsa-mir-192	55188	1
LIHC	ENSG00000245849	hsa-mir-124	55166	1
LIHC	ENSG00000260257	hsa-mir-124	55035	1
LIHC	ENSG00000245849	hsa-mir-124	55035	1
LIHC	ENSG00000203875	hsa-mir-124	55035	1
LIHC	ENSG00000234177	hsa-let-7b	54935	1
LIHC	ENSG00000228265	hsa-let-7b	54935	1
LIHC	ENSG00000237697	hsa-mir-130b	54842	1
LIHC	ENSG00000234722	hsa-mir-1	5478	1
LIHC	ENSG00000245750	hsa-mir-335	54739	1
LIHC	ENSG00000230590	hsa-mir-192	54665	1
LIHC	ENSG00000228265	hsa-let-7b	5441	1
LIHC	ENSG00000228265	hsa-let-7b	5432	1
LIHC	ENSG00000250742	hsa-mir-192	54093	1
LIHC	ENSG00000248890	hsa-mir-192	54093	1
LIHC	ENSG00000230590	hsa-mir-192	54093	1
LIHC	ENSG00000179523	hsa-mir-192	54093	1
LIHC	ENSG00000174365	hsa-mir-192	54093	1
LIHC	ENSG00000232611	hsa-mir-101	51780	1
LIHC	ENSG00000260032	hsa-mir-505	51665	1
LIHC	ENSG00000256596	hsa-mir-505	51665	1
LIHC	ENSG00000250742	hsa-mir-505	51665	1
LIHC	ENSG00000237697	hsa-mir-505	51665	1
LIHC	ENSG00000237187	hsa-mir-505	51665	1
LIHC	ENSG00000236255	hsa-mir-505	51665	1
LIHC	ENSG00000230590	hsa-mir-505	51665	1
LIHC	ENSG00000246982	hsa-mir-484	51586	1
LIHC	ENSG00000235954	hsa-mir-484	51586	1
LIHC	ENSG00000231074	hsa-mir-484	51586	1
LIHC	ENSG00000225535	hsa-mir-484	51586	1
LIHC	ENSG00000224687	hsa-mir-484	51586	1
LIHC	ENSG00000223403	hsa-mir-484	51586	1
LIHC	ENSG00000253352	hsa-mir-128	51277	1
LIHC	ENSG00000250742	hsa-mir-128	51277	1
LIHC	ENSG00000248890	hsa-mir-192	5099	1
LIHC	ENSG00000250742	hsa-mir-192	50937	1
LIHC	ENSG00000247950	hsa-mir-192	50937	1
LIHC	ENSG00000230590	hsa-mir-192	50937	1
LIHC	ENSG00000197989	hsa-mir-192	50937	1
LIHC	ENSG00000179523	hsa-mir-192	50937	1
LIHC	ENSG00000250742	hsa-mir-192	5048	1
LIHC	ENSG00000234292	hsa-mir-181b	4898	1
LIHC	ENSG00000174365	hsa-mir-34a	4851	1
LIHC	ENSG00000260464	hsa-mir-29a	4670	1
LIHC	ENSG00000250742	hsa-mir-192	4659	1
LIHC	ENSG00000248890	hsa-mir-192	4659	1
LIHC	ENSG00000230590	hsa-mir-192	4659	1
LIHC	ENSG00000179523	hsa-mir-192	4659	1
LIHC	ENSG00000260032	hsa-mir-128	4649	1
LIHC	ENSG00000253352	hsa-mir-128	4649	1
LIHC	ENSG00000228223	hsa-mir-128	4649	1
LIHC	ENSG00000260032	hsa-mir-193b	4548	1
LIHC	ENSG00000246982	hsa-mir-484	4548	1
LIHC	ENSG00000242622	hsa-mir-484	4548	1
LIHC	ENSG00000237187	hsa-mir-193b	4548	1
LIHC	ENSG00000233137	hsa-mir-193b	4548	1
LIHC	ENSG00000225470	hsa-mir-484	4548	1
LIHC	ENSG00000223403	hsa-mir-484	4548	1
LIHC	ENSG00000179523	hsa-mir-193b	4548	1
LIHC	ENSG00000245750	hsa-mir-335	440307	1
LIHC	ENSG00000226328	hsa-mir-335	440307	1
LIHC	ENSG00000260257	hsa-mir-128	4355	1
LIHC	ENSG00000260032	hsa-mir-128	4355	1
LIHC	ENSG00000253352	hsa-mir-128	4355	1
LIHC	ENSG00000250742	hsa-mir-128	4355	1
LIHC	ENSG00000232611	hsa-mir-128	4355	1
LIHC	ENSG00000228223	hsa-mir-128	4355	1
LIHC	ENSG00000227372	hsa-mir-128	4355	1
LIHC	ENSG00000246982	hsa-mir-484	4297	1
LIHC	ENSG00000225535	hsa-mir-484	4297	1
LIHC	ENSG00000224687	hsa-mir-484	4297	1
LIHC	ENSG00000224189	hsa-mir-484	4297	1
LIHC	ENSG00000223403	hsa-mir-484	4297	1
LIHC	ENSG00000250742	hsa-mir-192	4241	1
LIHC	ENSG00000245849	hsa-mir-124	4216	1
LIHC	ENSG00000250742	hsa-mir-192	4214	1
LIHC	ENSG00000248890	hsa-mir-192	4214	1
LIHC	ENSG00000230590	hsa-mir-192	4214	1
LIHC	ENSG00000174365	hsa-mir-192	4214	1
LIHC	ENSG00000246982	hsa-mir-484	4211	1
LIHC	ENSG00000235954	hsa-mir-484	4211	1
LIHC	ENSG00000233137	hsa-mir-193b	4016	1
LIHC	ENSG00000260032	hsa-mir-186	3815	1
LIHC	ENSG00000250742	hsa-mir-192	375444	1
LIHC	ENSG00000254353	hsa-mir-484	3609	1
LIHC	ENSG00000251432	hsa-mir-484	3609	1
LIHC	ENSG00000246982	hsa-mir-484	3609	1
LIHC	ENSG00000243701	hsa-mir-484	3609	1
LIHC	ENSG00000235954	hsa-mir-484	3609	1
LIHC	ENSG00000231074	hsa-mir-484	3609	1
LIHC	ENSG00000225470	hsa-mir-484	3609	1
LIHC	ENSG00000224687	hsa-mir-484	3609	1
LIHC	ENSG00000224189	hsa-mir-484	3609	1
LIHC	ENSG00000223403	hsa-mir-484	3609	1
LIHC	ENSG00000215424	hsa-mir-484	3609	1
LIHC	ENSG00000260257	hsa-mir-194	3480	1
LIHC	ENSG00000258441	hsa-mir-194	3480	1
LIHC	ENSG00000250742	hsa-mir-192	3480	1
LIHC	ENSG00000214548	hsa-mir-194	3480	1
LIHC	ENSG00000174365	hsa-mir-192	3480	1
LIHC	ENSG00000250742	hsa-mir-192	3400	1
LIHC	ENSG00000248890	hsa-mir-192	3400	1
LIHC	ENSG00000230590	hsa-mir-192	3400	1
LIHC	ENSG00000260257	hsa-mir-124	339829	1
LIHC	ENSG00000245849	hsa-mir-124	339829	1
LIHC	ENSG00000235703	hsa-mir-124	339829	1
LIHC	ENSG00000234177	hsa-let-7b	332	1
LIHC	ENSG00000260257	hsa-mir-128	3223	1
LIHC	ENSG00000260032	hsa-mir-128	3223	1
LIHC	ENSG00000253352	hsa-mir-128	3223	1
LIHC	ENSG00000250742	hsa-mir-128	3223	1
LIHC	ENSG00000260257	hsa-mir-124	3221	1
LIHC	ENSG00000245849	hsa-mir-124	3221	1
LIHC	ENSG00000260257	hsa-mir-194	3178	1
LIHC	ENSG00000258441	hsa-mir-194	3178	1
LIHC	ENSG00000246982	hsa-mir-194	3178	1
LIHC	ENSG00000230590	hsa-mir-194	3178	1
LIHC	ENSG00000214548	hsa-mir-194	3178	1
LIHC	ENSG00000235954	hsa-mir-484	3150	1
LIHC	ENSG00000260655	hsa-mir-652	3146	1
LIHC	ENSG00000231473	hsa-mir-652	3146	1
LIHC	ENSG00000203875	hsa-mir-652	3146	1
LIHC	ENSG00000198221	hsa-mir-652	3146	1
LIHC	ENSG00000260032	hsa-mir-193b	29995	1
LIHC	ENSG00000245146	hsa-mir-193b	29995	1
LIHC	ENSG00000237187	hsa-mir-193b	29995	1
LIHC	ENSG00000197989	hsa-mir-193b	29995	1
LIHC	ENSG00000196756	hsa-mir-193b	29995	1
LIHC	ENSG00000179523	hsa-mir-193b	29995	1
LIHC	ENSG00000250742	hsa-mir-192	29842	1
LIHC	ENSG00000174365	hsa-mir-192	29842	1
LIHC	ENSG00000259673	hsa-mir-128	29799	1
LIHC	ENSG00000223749	hsa-mir-128	29799	1
LIHC	ENSG00000179523	hsa-mir-128	29799	1
LIHC	ENSG00000254353	hsa-mir-484	2893	1
LIHC	ENSG00000246982	hsa-mir-484	2893	1
LIHC	ENSG00000243701	hsa-mir-484	2893	1
LIHC	ENSG00000225535	hsa-mir-484	2893	1
LIHC	ENSG00000225470	hsa-mir-484	2893	1
LIHC	ENSG00000224687	hsa-mir-484	2893	1
LIHC	ENSG00000223403	hsa-mir-484	2893	1
LIHC	ENSG00000260257	hsa-mir-124	283337	1
LIHC	ENSG00000245849	hsa-mir-124	283337	1
LIHC	ENSG00000235703	hsa-mir-124	283337	1
LIHC	ENSG00000203875	hsa-mir-124	283337	1
LIHC	ENSG00000248890	hsa-mir-192	2796	1
LIHC	ENSG00000260032	hsa-mir-128	26960	1
LIHC	ENSG00000259673	hsa-mir-128	26960	1
LIHC	ENSG00000253352	hsa-mir-128	26960	1
LIHC	ENSG00000250742	hsa-mir-128	26960	1
LIHC	ENSG00000232611	hsa-mir-128	26960	1
LIHC	ENSG00000228223	hsa-mir-128	26960	1
LIHC	ENSG00000179523	hsa-mir-128	26960	1
LIHC	ENSG00000259820	hsa-mir-128	2627	1
LIHC	ENSG00000259721	hsa-mir-128	2627	1
LIHC	ENSG00000228223	hsa-mir-128	2627	1
LIHC	ENSG00000223749	hsa-mir-128	2627	1
LIHC	ENSG00000245750	hsa-mir-335	26157	1
LIHC	ENSG00000237697	hsa-mir-505	26058	1
LIHC	ENSG00000235958	hsa-mir-484	25805	1
LIHC	ENSG00000225535	hsa-mir-484	25805	1
LIHC	ENSG00000250742	hsa-mir-192	255743	1
LIHC	ENSG00000230590	hsa-mir-192	255743	1
LIHC	ENSG00000250742	hsa-mir-192	253827	1
LIHC	ENSG00000246982	hsa-mir-484	253143	1
LIHC	ENSG00000223403	hsa-mir-484	253143	1
LIHC	ENSG00000225535	hsa-mir-484	25	1
LIHC	ENSG00000223403	hsa-mir-484	25	1
LIHC	ENSG00000234292	hsa-mir-181b	2475	1
LIHC	ENSG00000250742	hsa-mir-128	23607	1
LIHC	ENSG00000248890	hsa-mir-192	23499	1
LIHC	ENSG00000203875	hsa-mir-34a	23369	1
LIHC	ENSG00000174365	hsa-mir-34a	23369	1
LIHC	ENSG00000260032	hsa-mir-128	23367	1
LIHC	ENSG00000253352	hsa-mir-128	23367	1
LIHC	ENSG00000232611	hsa-mir-128	23367	1
LIHC	ENSG00000227372	hsa-mir-128	23367	1
LIHC	ENSG00000258441	hsa-mir-29c	23350	1
LIHC	ENSG00000250742	hsa-mir-192	23322	1
LIHC	ENSG00000250742	hsa-mir-192	23252	1
LIHC	ENSG00000260032	hsa-mir-29c	23177	1
LIHC	ENSG00000258441	hsa-mir-29c	23177	1
LIHC	ENSG00000253352	hsa-mir-29c	23177	1
LIHC	ENSG00000174365	hsa-mir-34a	23126	1
LIHC	ENSG00000253352	hsa-mir-128	23097	1
LIHC	ENSG00000250742	hsa-mir-128	23097	1
LIHC	ENSG00000237697	hsa-mir-130b	23097	1
LIHC	ENSG00000232611	hsa-mir-128	23097	1
LIHC	ENSG00000225470	hsa-mir-484	23053	1
LIHC	ENSG00000250742	hsa-mir-192	2297	1
LIHC	ENSG00000174365	hsa-mir-192	2297	1
LIHC	ENSG00000260257	hsa-mir-128	22794	1
LIHC	ENSG00000260032	hsa-mir-128	22794	1
LIHC	ENSG00000253352	hsa-mir-128	22794	1
LIHC	ENSG00000250742	hsa-mir-128	22794	1
LIHC	ENSG00000228421	hsa-mir-128	22794	1
LIHC	ENSG00000227372	hsa-mir-128	22794	1
LIHC	ENSG00000260032	hsa-mir-128	221687	1
LIHC	ENSG00000253352	hsa-mir-128	221687	1
LIHC	ENSG00000250742	hsa-mir-128	221687	1
LIHC	ENSG00000241732	hsa-mir-128	221687	1
LIHC	ENSG00000232611	hsa-mir-128	221687	1
LIHC	ENSG00000228421	hsa-mir-128	221687	1
LIHC	ENSG00000228223	hsa-mir-128	221687	1
LIHC	ENSG00000227372	hsa-mir-128	221687	1
LIHC	ENSG00000196756	hsa-mir-128	221687	1
LIHC	ENSG00000250742	hsa-mir-505	220988	1
LIHC	ENSG00000236255	hsa-mir-505	220988	1
LIHC	ENSG00000250742	hsa-mir-192	219902	1
LIHC	ENSG00000230590	hsa-mir-192	219902	1
LIHC	ENSG00000174365	hsa-mir-192	219902	1
LIHC	ENSG00000259959	hsa-mir-33b	2186	1
LIHC	ENSG00000245750	hsa-mir-335	2180	1
LIHC	ENSG00000250742	hsa-mir-192	2071	1
LIHC	ENSG00000174365	hsa-mir-192	2071	1
LIHC	ENSG00000251562	hsa-mir-484	1949	1
LIHC	ENSG00000251432	hsa-mir-484	1949	1
LIHC	ENSG00000246982	hsa-mir-484	1949	1
LIHC	ENSG00000243701	hsa-mir-484	1949	1
LIHC	ENSG00000262370	hsa-mir-32	1825	1
LIHC	ENSG00000246982	hsa-mir-484	171023	1
LIHC	ENSG00000235954	hsa-mir-484	171023	1
LIHC	ENSG00000231074	hsa-mir-484	171023	1
LIHC	ENSG00000225470	hsa-mir-484	171023	1
LIHC	ENSG00000224687	hsa-mir-484	171023	1
LIHC	ENSG00000223403	hsa-mir-484	171023	1
LIHC	ENSG00000234177	hsa-let-7b	1678	1
LIHC	ENSG00000260032	hsa-mir-128	166968	1
LIHC	ENSG00000259820	hsa-mir-128	166968	1
LIHC	ENSG00000259721	hsa-mir-128	166968	1
LIHC	ENSG00000253352	hsa-mir-128	166968	1
LIHC	ENSG00000232611	hsa-mir-128	166968	1
LIHC	ENSG00000228421	hsa-mir-128	166968	1
LIHC	ENSG00000227372	hsa-mir-128	166968	1
LIHC	ENSG00000245750	hsa-mir-335	1589	1
LIHC	ENSG00000234177	hsa-let-7b	152100	1
LIHC	ENSG00000228265	hsa-let-7b	152100	1
LIHC	ENSG00000174365	hsa-mir-192	145282	1
LIHC	ENSG00000235703	hsa-mir-124	142686	1
LIHC	ENSG00000203875	hsa-mir-130b	126382	1
LIHC	ENSG00000196421	hsa-mir-130b	126382	1
LIHC	ENSG00000203875	hsa-mir-34a	123355	1
LIHC	ENSG00000251562	hsa-mir-484	116496	1
LIHC	ENSG00000224189	hsa-mir-484	116496	1
LIHC	ENSG00000223403	hsa-mir-484	116496	1
LIHC	ENSG00000248890	hsa-mir-192	115207	1
LIHC	ENSG00000260464	hsa-mir-29a	114904	1
LIHC	ENSG00000250742	hsa-mir-192	113277	1
LIHC	ENSG00000260032	hsa-mir-548b	11215	1
LIHC	ENSG00000253352	hsa-mir-548b	11215	1
LIHC	ENSG00000250889	hsa-mir-548b	11215	1
LIHC	ENSG00000237943	hsa-mir-548b	11215	1
LIHC	ENSG00000237187	hsa-mir-548b	11215	1
LIHC	ENSG00000233137	hsa-mir-548b	11215	1
LIHC	ENSG00000230590	hsa-mir-548b	11215	1
LIHC	ENSG00000224189	hsa-mir-548b	11215	1
LIHC	ENSG00000182648	hsa-mir-548b	11215	1
LIHC	ENSG00000179523	hsa-mir-548b	11215	1
LIHC	ENSG00000250742	hsa-mir-192	11108	1
LIHC	ENSG00000230590	hsa-mir-192	11108	1
LIHC	ENSG00000174365	hsa-mir-192	11108	1
LIHC	ENSG00000250742	hsa-mir-192	10970	1
LIHC	ENSG00000234177	hsa-let-7b	10907	1
LIHC	ENSG00000260257	hsa-mir-128	10888	1
LIHC	ENSG00000260032	hsa-mir-128	10888	1
LIHC	ENSG00000250742	hsa-mir-128	10888	1
LIHC	ENSG00000228421	hsa-mir-128	10888	1
LIHC	ENSG00000223749	hsa-mir-128	10888	1
LIHC	ENSG00000179523	hsa-mir-128	10888	1
LIHC	ENSG00000177410	hsa-mir-128	10888	1
LIHC	ENSG00000245750	hsa-mir-335	10791	1
LIHC	ENSG00000174365	hsa-mir-34a	10628	1
LIHC	ENSG00000260257	hsa-mir-124	10608	1
LIHC	ENSG00000203875	hsa-mir-124	10608	1
LIHC	ENSG00000250742	hsa-mir-192	10507	1
LIHC	ENSG00000230590	hsa-mir-192	10507	1
LIHC	ENSG00000196756	hsa-mir-192	10507	1
LIHC	ENSG00000254353	hsa-mir-484	10443	1
LIHC	ENSG00000235958	hsa-mir-484	10443	1
LIHC	ENSG00000235954	hsa-mir-484	10443	1
LIHC	ENSG00000231074	hsa-mir-484	10443	1
LIHC	ENSG00000224687	hsa-mir-484	10443	1
LIHC	ENSG00000224189	hsa-mir-484	10443	1
LIHC	ENSG00000223403	hsa-mir-484	10443	1
LIHC	ENSG00000215424	hsa-mir-484	10443	1
LIHC	ENSG00000250742	hsa-mir-192	10227	1
LIHC	ENSG00000250742	hsa-mir-192	10021	1

## Sheet: LUSC
Cancer_type	LncRNA(Ensembl ID)	miRNA	mRNA(Gene ID)	shared miRNA number
LUSC	ENSG00000251381	hsa-mir-7	9792	1
LUSC	ENSG00000142396	hsa-let-7b	92609	1
LUSC	ENSG00000246430	hsa-mir-16	9236	1
LUSC	ENSG00000246430	hsa-mir-16	8829	1
LUSC	ENSG00000246430	hsa-mir-16	862	1
LUSC	ENSG00000262879	hsa-let-7b	85403	1
LUSC	ENSG00000226328	hsa-mir-335	84518	1
LUSC	ENSG00000246430	hsa-mir-16	8434	1
LUSC	ENSG00000230937	hsa-mir-769	81619	1
LUSC	ENSG00000246430	hsa-mir-16	813	1
LUSC	ENSG00000246430	hsa-mir-16	7779	1
LUSC	ENSG00000226380	hsa-mir-615	7534	1
LUSC	ENSG00000232527	hsa-mir-155	7296	1
LUSC	ENSG00000237737	hsa-mir-424	7110	1
LUSC	ENSG00000246430	hsa-mir-16	7078	1
LUSC	ENSG00000247134	hsa-mir-22	701	1
LUSC	ENSG00000246430	hsa-mir-33a	687	1
LUSC	ENSG00000249673	hsa-mir-335	6720	1
LUSC	ENSG00000226328	hsa-mir-335	6706	1
LUSC	ENSG00000253864	hsa-mir-342	5793	1
LUSC	ENSG00000249673	hsa-mir-335	57822	1
LUSC	ENSG00000226328	hsa-mir-335	57822	1
LUSC	ENSG00000249673	hsa-mir-335	57205	1
LUSC	ENSG00000212978	hsa-mir-335	57205	1
LUSC	ENSG00000246430	hsa-mir-16	5654	1
LUSC	ENSG00000246430	hsa-mir-16	55790	1
LUSC	ENSG00000246430	hsa-mir-16	54796	1
LUSC	ENSG00000249673	hsa-mir-335	53836	1
LUSC	ENSG00000226328	hsa-mir-335	53836	1
LUSC	ENSG00000249673	hsa-mir-335	5371	1
LUSC	ENSG00000226380	hsa-mir-615	51669	1
LUSC	ENSG00000249673	hsa-mir-335	51315	1
LUSC	ENSG00000226328	hsa-mir-335	51315	1
LUSC	ENSG00000245937	hsa-let-7f	51102	1
LUSC	ENSG00000226328	hsa-mir-335	4665	1
LUSC	ENSG00000224078	hsa-mir-92b	4628	1
LUSC	ENSG00000234019	hsa-mir-24	389136	1
LUSC	ENSG00000249673	hsa-mir-335	3852	1
LUSC	ENSG00000226328	hsa-mir-335	3852	1
LUSC	ENSG00000249673	hsa-mir-335	3691	1
LUSC	ENSG00000226328	hsa-mir-335	3691	1
LUSC	ENSG00000251381	hsa-mir-7	3321	1
LUSC	ENSG00000246430	hsa-mir-16	3312	1
LUSC	ENSG00000142396	hsa-let-7b	2931	1
LUSC	ENSG00000246430	hsa-mir-16	290	1
LUSC	ENSG00000249673	hsa-mir-335	27350	1
LUSC	ENSG00000235140	hsa-mir-615	2717	1
LUSC	ENSG00000249673	hsa-mir-335	2709	1
LUSC	ENSG00000226328	hsa-mir-335	2709	1
LUSC	ENSG00000249673	hsa-mir-335	2706	1
LUSC	ENSG00000224078	hsa-mir-92b	26015	1
LUSC	ENSG00000226328	hsa-mir-335	25928	1
LUSC	ENSG00000261298	hsa-mir-30b	25903	1
LUSC	ENSG00000249673	hsa-mir-335	23780	1
LUSC	ENSG00000226328	hsa-mir-335	23780	1
LUSC	ENSG00000249673	hsa-mir-335	23616	1
LUSC	ENSG00000226328	hsa-mir-335	23616	1
LUSC	ENSG00000249673	hsa-mir-335	23321	1
LUSC	ENSG00000226328	hsa-mir-335	23321	1
LUSC	ENSG00000233930	hsa-mir-331	2177	1
LUSC	ENSG00000249673	hsa-mir-335	1956	1
LUSC	ENSG00000249673	hsa-mir-335	1889	1
LUSC	ENSG00000246430	hsa-mir-331	170384	1
LUSC	ENSG00000233930	hsa-mir-331	170384	1
LUSC	ENSG00000246430	hsa-mir-505	1522	1
LUSC	ENSG00000215424	hsa-mir-342	146050	1
LUSC	ENSG00000249673	hsa-mir-335	10804	1
LUSC	ENSG00000226328	hsa-mir-335	10804	1
LUSC	ENSG00000226694	hsa-mir-23b	10015	1

## Sheet: STAD
Cancer_type	LncRNA(Ensembl ID)	miRNA	mRNA(Gene ID)	shared miRNA number
STAD	ENSG00000258441	hsa-let-7d, hsa-mir-324	91947	2
STAD	ENSG00000245937	hsa-mir-16, hsa-mir-15a	6041	2
STAD	ENSG00000258441	hsa-mir-130b	9903	1
STAD	ENSG00000212978	hsa-mir-335	9881	1
STAD	ENSG00000248175	hsa-mir-106b	9813	1
STAD	ENSG00000223960	hsa-mir-335	9796	1
STAD	ENSG00000212978	hsa-mir-335	9796	1
STAD	ENSG00000186594	hsa-mir-335	9796	1
STAD	ENSG00000248175	hsa-mir-106b	9778	1
STAD	ENSG00000248175	hsa-mir-106b	9765	1
STAD	ENSG00000258441	hsa-mir-335	9665	1
STAD	ENSG00000245937	hsa-mir-183	9665	1
STAD	ENSG00000253640	hsa-mir-877	9590	1
STAD	ENSG00000248175	hsa-mir-331	953	1
STAD	ENSG00000245937	hsa-mir-331	953	1
STAD	ENSG00000233137	hsa-mir-1	92935	1
STAD	ENSG00000258441	hsa-mir-335	9236	1
STAD	ENSG00000253720	hsa-mir-16	9236	1
STAD	ENSG00000175611	hsa-mir-335	9236	1
STAD	ENSG00000258441	hsa-mir-335	92017	1
STAD	ENSG00000186594	hsa-mir-335	9120	1
STAD	ENSG00000248175	hsa-mir-106b	894	1
STAD	ENSG00000233137	hsa-mir-1	8880	1
STAD	ENSG00000223960	hsa-mir-335	85450	1
STAD	ENSG00000212978	hsa-mir-335	85450	1
STAD	ENSG00000186594	hsa-mir-335	85450	1
STAD	ENSG00000258441	hsa-mir-335	844	1
STAD	ENSG00000212978	hsa-mir-335	83692	1
STAD	ENSG00000212978	hsa-mir-335	8200	1
STAD	ENSG00000258441	hsa-mir-7	80818	1
STAD	ENSG00000260032	hsa-mir-29b	80312	1
STAD	ENSG00000258441	hsa-mir-29b	80312	1
STAD	ENSG00000248175	hsa-mir-331	80169	1
STAD	ENSG00000258441	hsa-mir-335	79992	1
STAD	ENSG00000258441	hsa-mir-335	79973	1
STAD	ENSG00000253720	hsa-mir-331	79800	1
STAD	ENSG00000248175	hsa-mir-331	79800	1
STAD	ENSG00000245937	hsa-mir-331	79800	1
STAD	ENSG00000245937	hsa-mir-130b	79073	1
STAD	ENSG00000258441	hsa-mir-335	7694	1
STAD	ENSG00000258441	hsa-mir-335	744	1
STAD	ENSG00000223960	hsa-mir-335	744	1
STAD	ENSG00000212978	hsa-mir-335	744	1
STAD	ENSG00000258441	hsa-mir-335	7091	1
STAD	ENSG00000248175	hsa-mir-331	7072	1
STAD	ENSG00000258441	hsa-mir-335	6840	1
STAD	ENSG00000100181	hsa-mir-615	6840	1
STAD	ENSG00000245937	hsa-mir-17	6786	1
STAD	ENSG00000100181	hsa-mir-615	667	1
STAD	ENSG00000245937	hsa-mir-423	6595	1
STAD	ENSG00000226167	hsa-mir-615	6595	1
STAD	ENSG00000258441	hsa-mir-335	645191	1
STAD	ENSG00000100181	hsa-mir-615	6297	1
STAD	ENSG00000233137	hsa-mir-1	6240	1
STAD	ENSG00000258441	hsa-mir-335	6041	1
STAD	ENSG00000258441	hsa-mir-335	6003	1
STAD	ENSG00000233137	hsa-mir-1	5985	1
STAD	ENSG00000262454	hsa-mir-194	5783	1
STAD	ENSG00000248175	hsa-mir-24	57404	1
STAD	ENSG00000258441	hsa-mir-335	57205	1
STAD	ENSG00000245937	hsa-mir-501	57184	1
STAD	ENSG00000258441	hsa-mir-324	56255	1
STAD	ENSG00000258441	hsa-mir-335	56098	1
STAD	ENSG00000212978	hsa-mir-335	56098	1
STAD	ENSG00000100181	hsa-mir-615	55698	1
STAD	ENSG00000212978	hsa-mir-335	55243	1
STAD	ENSG00000233137	hsa-mir-1	55041	1
STAD	ENSG00000253720	hsa-mir-331	546	1
STAD	ENSG00000248175	hsa-mir-331	546	1
STAD	ENSG00000248175	hsa-mir-106b	54014	1
STAD	ENSG00000212978	hsa-mir-335	53349	1
STAD	ENSG00000186594	hsa-mir-335	53349	1
STAD	ENSG00000258441	hsa-mir-335	51426	1
STAD	ENSG00000186594	hsa-mir-335	51426	1
STAD	ENSG00000258441	hsa-mir-335	51088	1
STAD	ENSG00000258441	hsa-mir-335	492311	1
STAD	ENSG00000250208	hsa-mir-92a	4853	1
STAD	ENSG00000183535	hsa-mir-17	4853	1
STAD	ENSG00000212978	hsa-mir-335	4846	1
STAD	ENSG00000258441	hsa-mir-335	4804	1
STAD	ENSG00000258441	hsa-mir-335	4671	1
STAD	ENSG00000248175	hsa-mir-106b	4548	1
STAD	ENSG00000233137	hsa-mir-1	4436	1
STAD	ENSG00000233137	hsa-mir-1	4175	1
STAD	ENSG00000233137	hsa-mir-1	4173	1
STAD	ENSG00000233137	hsa-mir-1	4171	1
STAD	ENSG00000248175	hsa-mir-106b	4087	1
STAD	ENSG00000258441	hsa-mir-335	401494	1
STAD	ENSG00000245937	hsa-mir-744	4012	1
STAD	ENSG00000248175	hsa-mir-24	3930	1
STAD	ENSG00000248175	hsa-mir-106b	3716	1
STAD	ENSG00000250208	hsa-mir-92a	3340	1
STAD	ENSG00000248175	hsa-mir-106b	324	1
STAD	ENSG00000245937	hsa-mir-106b	324	1
STAD	ENSG00000258441	hsa-mir-335	29767	1
STAD	ENSG00000233137	hsa-mir-1	2956	1
STAD	ENSG00000258441	hsa-mir-335	2934	1
STAD	ENSG00000212978	hsa-mir-335	2934	1
STAD	ENSG00000186594	hsa-mir-335	2934	1
STAD	ENSG00000258441	hsa-mir-335	2890	1
STAD	ENSG00000245937	hsa-mir-106b	2823	1
STAD	ENSG00000233137	hsa-mir-1	2683	1
STAD	ENSG00000258441	hsa-mir-335	26468	1
STAD	ENSG00000233137	hsa-mir-1	253714	1
STAD	ENSG00000248175	hsa-mir-106b	246175	1
STAD	ENSG00000248175	hsa-mir-106b	23673	1
STAD	ENSG00000245937	hsa-mir-331	23336	1
STAD	ENSG00000233137	hsa-mir-1	23310	1
STAD	ENSG00000233137	hsa-mir-1	23279	1
STAD	ENSG00000245937	hsa-mir-193b	23216	1
STAD	ENSG00000258441	hsa-mir-335	23175	1
STAD	ENSG00000258441	hsa-mir-335	2277	1
STAD	ENSG00000258441	hsa-mir-335	2255	1
STAD	ENSG00000258441	hsa-mir-335	220164	1
STAD	ENSG00000233137	hsa-mir-1	201626	1
STAD	ENSG00000245937	hsa-mir-25	197131	1
STAD	ENSG00000258441	hsa-mir-335	1740	1
STAD	ENSG00000262454	hsa-mir-192	170384	1
STAD	ENSG00000212978	hsa-mir-335	170384	1
STAD	ENSG00000186594	hsa-mir-335	170384	1
STAD	ENSG00000233137	hsa-mir-1	1665	1
STAD	ENSG00000258441	hsa-mir-335	1657	1
STAD	ENSG00000212978	hsa-mir-615	162494	1
STAD	ENSG00000100181	hsa-mir-615	162494	1
STAD	ENSG00000212978	hsa-mir-335	158866	1
STAD	ENSG00000258441	hsa-mir-335	153222	1
STAD	ENSG00000250208	hsa-mir-92a	148479	1
STAD	ENSG00000262454	hsa-mir-192	144165	1
STAD	ENSG00000258441	hsa-mir-335	142891	1
STAD	ENSG00000233137	hsa-mir-1	1371	1
STAD	ENSG00000233137	hsa-mir-1	1315	1
STAD	ENSG00000248175	hsa-mir-106b	128	1
STAD	ENSG00000233137	hsa-mir-1	126731	1
STAD	ENSG00000258441	hsa-mir-335	115294	1
STAD	ENSG00000233137	hsa-mir-1	113251	1
STAD	ENSG00000183535	hsa-mir-17	113189	1
STAD	ENSG00000258441	hsa-mir-335	11279	1
STAD	ENSG00000248175	hsa-mir-106b	11215	1
STAD	ENSG00000233137	hsa-mir-1	1063	1
STAD	ENSG00000258441	hsa-mir-335	10163	1
STAD	ENSG00000233137	hsa-mir-1	10146	1
STAD	ENSG00000262454	hsa-mir-192	10123	1
