# Supplementary material for: Inferences of individual drug responses across diverse cancer types using a novel competing endogenous RNA network
Source: Mol Oncol. 2018 Jul 14;12(9):1429–46. doi: 10.1002/1878-0261.12181 (PMC6120231; doi:10.1002/1878-0261.12181)
Supplement: Supplementary file 5 — Table S4. The annotated GO terms of EGFR and SREBF1. [file MOL2-12-1429-s005.xls]

## Sheet: Sheet1
Table S4. The annotated GO terms of EGFR and SREBF1.
Term ID	Description	Genes
GO:0042493	response to drug	SREBF1
GO:0035690	cellular response to drug	EGFR
GO:0030307	positive regulation of cell growth	EGFR
GO:0008284	positive regulation of cell proliferation	EGFR
GO:0008283	cell proliferation	EGFR
GO:0050679	positive regulation of epithelial cell proliferation	EGFR
GO:0045930	negative regulation of mitotic cell cycle	EGFR
GO:0045740	positive regulation of DNA replication	EGFR
GO:0045739	positive regulation of DNA repair	EGFR
GO:0043066	negative regulation of apoptotic process	EGFR
GO:0030324	lung development	EGFR, SREBF1
