# Supplementary material for: Inferences of individual drug responses across diverse cancer types using a novel competing endogenous RNA network
Source: Mol Oncol. 2018 Jul 14;12(9):1429–46. doi: 10.1002/1878-0261.12181 (PMC6120231; doi:10.1002/1878-0261.12181)
Supplement: Supplementary file 6 — Table S5. Drug response‐associated pathways. [file MOL2-12-1429-s006.xls]

## Sheet: Sheet1
Table S5. Drug response-associated pathways.
KEGG pathway ID	KEGG pathway name	Literature support (PMID)
hsa04530	Tight junction	16477528
hsa04115	p53 signaling pathway	23165211
hsa04010	MAPK signaling pathway	23042098
hsa00980	Metabolism of xenobiotics by cytochrome P450	28364347
hsa03410	Base excision repair	28110804; 21357694
hsa03013	RNA transport	25746355
hsa03030	DNA replication	19403702
hsa04020	Calcium signaling pathway	27073489
hsa04650	Natural killer cell mediated cytotoxicity	27769244
hsa03450	Non−homologous end−joining	15872216
hsa04146	Peroxisome	16316343
hsa00982	Drug metabolism − cytochrome P450	23333322
hsa04110	Cell cycle	16820891; 11734333
hsa04510	Focal adhesion	11972398
