# Supplementary material for: Inferences of individual drug responses across diverse cancer types using a novel competing endogenous RNA network
Source: Mol Oncol. 2018 Jul 14;12(9):1429–46. doi: 10.1002/1878-0261.12181 (PMC6120231; doi:10.1002/1878-0261.12181)
Supplement: Supplementary file 7 — Table S6. The annotated GO terms of KLF8, ATRX, CCND2 and APC. [file MOL2-12-1429-s007.xls]

## Sheet: Sheet1
Table S6. The annotated GO terms of KLF8, ATRX, CCND2 and APC.
Term ID	Description	Genes
GO:0006355	regulation of transcription, DNA-templated	KLF8,ATRX
GO:0006351	transcription, DNA-templated	KLF8,ATRX
GO:0051301	cell division	CCND2
GO:0007049	cell cycle	CCND2
GO:0006336	DNA replication-independent nucleosome assembly	ATRX
GO:0006281	DNA repair	ATRX
GO:1900087	positive regulation of G1/S transition of mitotic cell cycle	CCND2
GO:0043065	positive regulation of apoptotic process	APC
GO:0006921	cellular component disassembly involved in execution phase of apoptosis	APC
GO:0043066	negative regulation of apoptotic process	CCND2
GO:0030330	DNA damage response, signal transduction by p53 class mediator	ATRX
GO:0010571	positive regulation of nuclear cell cycle DNA replication	ATRX
GO:0008284	positive regulation of cell proliferation	CCND2
GO:0008285	negative regulation of cell proliferation	APC
GO:0007050	cell cycle arrest	APC
GO:0006974	cellular response to DNA damage stimulus	APC
